# Supplementary material for: Practical Advice on Scientific Design of Freeze-Drying Process: 2023 Update
Source: Pharm Res. 2023 Oct 2;40(10):2433–55. doi: 10.1007/s11095-023-03607-9 (PMC10661802; doi:10.1007/s11095-023-03607-9)
Supplement: Supplementary file 2 — Supplementary file2 (XLSX 9.61 mb) [file 11095_2023_3607_MOESM2_ESM.xlsx]

## Sheet: Model Input
																		Fill volumes (assuming density of 1.035), ml						Density, g/cm^3
	Dimensions of Schott vials									Cycle parameters				Target product temperatures			Cake heights, cm	2-ml	5-ml	10-ml	20-ml clear	20-ml amber		1.035
	vial capacity,ml	2	5	10	20 clear	20 amber			Shelf temperatures	Pressure, mT	Ramp rates to set point			-5			0.2	0.269573	0.545098	0.638042	1.04293	1.03836
	Din,cm	1.391	1.978	2.14	2.736	2.73			-35	20	0.5C/min			-10			0.5	0.673932	1.36274	1.59511	2.60732	2.5959
	Dout,cm	1.587	2.224	2.374	2.98	3.02			-30	40	0.5C/min			-15			0.75	1.0109	2.04412	2.39266	3.91098	3.89384
									-25	60	0.5C/min			-20			1	1.34786	2.72549	3.19021	5.21464	5.19179
		Vials heat tansfer coefficients			Kv=a+b*P(Torr)/(1+c*P(Torr))				-20	80	0.5C/min			-25			1.25	1.68483	3.40686	3.98776	6.5183	6.48974
		Kv was calculated using method 2							-15	100	0.5C/min			-30			1.5	2.0218	4.08823	4.78532	7.82195	7.78769
		(Only data points from the onset of sublimation measured by TDLAS till end of the cycle)							-10	125	0.5C/min			-35			1.75		4.76961	5.58287	9.12561	9.08563
		vial capacity,ml	2	5	10	20 clear	20 amber		-5	150	0.5C/min			-40			2		5.45098	6.38042	10.4293	10.3836
	Lyostar II	a	0.000166826	0.000158369	0.000150769	1.02608e-13	7.91467e-05		0	175	0.5C/min			-45			2.25			7.17797	11.7329	11.6815
		b	0.00247826	0.00264079	0.00300563	0.00854705	0.00448064		5	200	0.5C/min						2.5			7.97553	13.0366	12.9795
		c	1.29419	2.62409	2.4267	10.2034	7.61		10	225	0.5C/min						2.75			8.77308	14.3403	14.2774
	Lyomax 6	Same Kv values							15	250	0.5C/min						3			9.57063	15.6439	15.5754
	Lyomax42	Same Kv values							20	275	0.5C/min						3.25			10.3682	16.9476	16.8733
									25	300	0.5C/min						3.5				18.2512	18.1713
	Minimum controllable pressure					0.000250239	5.87925		30	325	0.5C/min						3.75				19.5549	19.4692
			Lyostar II	Lyomax 6	Lyomax 42	0.00371739	6.97465		35	350	0.5C/min						4				20.8585	20.7672
		A	22.158	16.45	7.01				40	375	0.5C/min
		B	289.75	7.5016	2.4287				45	400	0.5C/min
		C	0	3.5893	0.0239				50	450	0.5C/min
	Maximum number of vials
	vial capacity,ml	2	5	10	20 clear	20 amber					Inputs			Outputs
	Lyostar II	1500	750	675	420	420					Vial capacity and Kv			Tproduct
	Lyomax 6	21000	10850	9520	6048	6048					Fill volume (cake height)			Sublimation rate(max), kg/hr
	Lyomax 40	150000	77600	68000	43300	43300					Rp(solids)			Time,hrs
											Tsh
	Cake resistance values										Pch
	Crystalline products										2-ml
				5% mannitol	3.5% solids (2.5% glycine+0.5% sucrose+0.4% protein+buffer)	10%solids(4% mannitol+1% sucrose+5% protein					Lyostar II
			a	0.0002025	0	0					5% mannitol
			b	20.23	6.156	55.8382					Volume 1.35 ml
			c	0	0	0			Edge 1	Edge 1.5
	Amorphous products			done	done	done		a	1.02608e-13	1.53912e-13
		Below collapse temperature			Above microcollapse temperature			b	0.00854705	0.0128206
		5% sucrose	10% sucrose	15% sucrose	5% sucrose	10% sucrose	15% sucrose
		0.0028933	0.003206	0.003162	4.27172e-07	0.00013	1.53e-05		Ain	0.000587925
		48.827	57.6894	72.6548	78.9806	68.6401	72.5973		Sub Flux	1.70197
		7.2259	4.30934	4.59248	55.1272	28.7558	25.7731		Sub rate	0.00100063
		done	done	done	done	done

## Sheet: 2ml Results
Input Parameters									Output Parameters								Impact on Freeze Dryer Performance							Minimum controllable pressure
Freeze Dryer	Formulation	Vial	Kv	Rp	Density	Fill, ml	Tsh	Pch (Torr)	Tpr (center)	Time (center)	Sublimation Rate Max (Center)	Percent removed (center)	Tpr (edge)	Time (edge)	Sublimation Rate Max (edge)	Percent removed (edge)	Number of Vials	Edge Effect	Total Sublimination Rate	Pmin mTorr	Pch > Pmin				Lyostar II	Lyomax 6	Lyomax 42
Lyostar II	5% Mannitol	2-ml	0.000215141	5% Mannitol	1.01527	0.673932	-35	0.02	-39.985	39.1333	3.7112e-05	100.099	-38.889	31.9333	5.1482e-05	99.8247	1500	10	0.0578236	38.9124	Pmin exceeds chamber pressure			A	22.158	16.45	7.01
Lyostar II	5% Mannitol	2-ml	0.000261077	5% Mannitol	1.01527	0.673932	-35	0.04	-38.777	42.5333	3.20442e-05	99.9096	-37.921	34.9333	4.56433e-05	99.8744	1500	10	0.0501061	36.6762	Operational			B	289.75	7.5016	2.4287
Lyostar II	5% Mannitol	2-ml	0.000304807	5% Mannitol	1.01527	0.673932	-35	0.06	-37.849	48.3333	2.74132e-05	100.06	-37.191	39.7333	3.95591e-05	99.8635	1500	10	0.0429417	34.6004	Operational			C	0	3.5893	0.0239
Lyostar II	5% Mannitol	2-ml	0.000346486	5% Mannitol	1.01527	0.673932	-35	0.08	-37.108	57.3333	2.2668e-05	99.9386	-36.612	47.3333	3.30097e-05	99.8249	1500	10	0.0355533	32.4596	Operational
Lyostar II	5% Mannitol	2-ml	0.000386254	5% Mannitol	1.01527	0.673932	-35	0.1	-36.492	72.5333	1.76884e-05	99.8219	-36.134	60.1333	2.59393e-05	99.8024	1500	10	0.0277703	30.2044	Operational
Lyostar II	5% Mannitol	2-ml	0.000433472	5% Mannitol	1.01527	0.673932	-35	0.125	-35.843	114.333	1.11207e-05	99.8686	-35.637	95.1333	1.64313e-05	99.8867	1500	10	0.0174776	27.2221	Operational
Lyostar II	5% Mannitol	2-ml	0.000478132	5% Mannitol	1.01527	0.673932	-35	0.15	-35.293	298.333	4.22822e-06	99.8418	-35.221	248.733	6.28878e-06	99.8339	1500	10	0.00665141	24.0852	Operational
Lyostar II	5% Mannitol	2-ml	0.000215141	5% Mannitol	1.01527	0.673932	-30	0.02	-37.257	28.1	4.55966e-05	99.9749	-35.818	22.5	6.18679e-05	100.041	1500	10	0.0708356	42.6826	Pmin exceeds chamber pressure
Lyostar II	5% Mannitol	2-ml	0.000261077	5% Mannitol	1.01527	0.673932	-30	0.04	-35.958	28.3	4.37551e-05	100.161	-34.744	22.7	6.09496e-05	100.103	1500	10	0.0682118	41.9224	Pmin exceeds chamber pressure
Lyostar II	5% Mannitol	2-ml	0.000304807	5% Mannitol	1.01527	0.673932	-30	0.06	-34.964	29.1	4.17847e-05	100.155	-33.922	23.5	5.90826e-05	100.321	1500	10	0.0652718	41.0705	Operational
Lyostar II	5% Mannitol	2-ml	0.000346486	5% Mannitol	1.01527	0.673932	-30	0.08	-34.163	30.5	3.94593e-05	100.08	-33.272	24.7	5.6428e-05	100.216	1500	10	0.0617343	40.0455	Operational
Lyostar II	5% Mannitol	2-ml	0.000386254	5% Mannitol	1.01527	0.673932	-30	0.1	-33.497	32.5	3.67366e-05	99.8571	-32.731	26.5	5.30282e-05	100.265	1500	10	0.0575486	38.8327	Operational
Lyostar II	5% Mannitol	2-ml	0.000433472	5% Mannitol	1.01527	0.673932	-30	0.125	-32.791	36.3	3.28118e-05	99.9033	-32.175	29.5	4.78652e-05	99.8546	1500	10	0.0514757	37.0731	Operational
Lyostar II	5% Mannitol	2-ml	0.000478132	5% Mannitol	1.01527	0.673932	-30	0.15	-32.192	41.9	2.83887e-05	99.8989	-31.698	34.3	4.18028e-05	100.155	1500	10	0.0445952	35.0795	Operational
Lyostar II	5% Mannitol	2-ml	0.000520435	5% Mannitol	1.01527	0.673932	-30	0.175	-31.672	50.5	2.35501e-05	99.9164	-31.292	41.3	3.49837e-05	99.9405	1500	10	0.0370402	32.8904	Operational
Lyostar II	5% Mannitol	2-ml	0.000560564	5% Mannitol	1.01527	0.673932	-30	0.2	-31.212	64.7	1.83637e-05	99.8731	-30.933	53.1	2.75007e-05	99.9995	1500	10	0.0289161	30.5364	Operational
Lyostar II	5% Mannitol	2-ml	0.000598681	5% Mannitol	1.01527	0.673932	-30	0.225	-30.798	92.1	1.29004e-05	99.9004	-30.613	75.5	1.94655e-05	99.8269	1500	10	0.0203353	28.0502	Operational
Lyostar II	5% Mannitol	2-ml	0.000634935	5% Mannitol	1.01527	0.673932	-30	0.25	-30.422	164.5	7.22008e-06	99.8727	-30.323	135.1	1.09622e-05	99.8304	1500	10	0.0113914	25.4587	Operational
Lyostar II	5% Mannitol	2-ml	0.000669459	5% Mannitol	1.01527	0.673932	-30	0.275	-30.076	872.7	1.35685e-06	99.804	-30.058	717.5	2.06742e-06	99.8182	1500	10	0.00214187	22.7786	Operational
Lyostar II	5% Mannitol	2-ml	0.000215141	5% Mannitol	1.01527	0.673932	-25	0.02	-34.838	21.6667	5.34798e-05	100.27	-33.086	17.0667	7.15585e-05	100.537	1500	10	0.0829315	46.1874	Pmin exceeds chamber pressure
Lyostar II	5% Mannitol	2-ml	0.000261077	5% Mannitol	1.01527	0.673932	-25	0.04	-33.464	20.8667	5.46082e-05	100.503	-31.913	16.4667	7.46936e-05	100.603	1500	10	0.0849251	46.765	Pmin exceeds chamber pressure
Lyostar II	5% Mannitol	2-ml	0.000304807	5% Mannitol	1.01527	0.673932	-25	0.06	-32.404	20.4667	5.51938e-05	100.518	-31.031	16.0667	7.65186e-05	99.9559	1500	10	0.0859895	47.0734	Operational
Lyostar II	5% Mannitol	2-ml	0.000346486	5% Mannitol	1.01527	0.673932	-25	0.08	-31.559	20.2667	5.52415e-05	100.049	-30.304	16.0667	7.74014e-05	99.9617	1500	10	0.0861863	47.1305	Operational
Lyostar II	5% Mannitol	2-ml	0.000386254	5% Mannitol	1.01527	0.673932	-25	0.1	-30.837	20.4667	5.47628e-05	100.123	-29.7	16.2667	7.74471e-05	99.9862	1500	10	0.0855469	46.9452	Operational
Lyostar II	5% Mannitol	2-ml	0.000433472	5% Mannitol	1.01527	0.673932	-25	0.125	-30.071	21.0667	5.35088e-05	100.382	-29.056	16.8667	7.649e-05	100.514	1500	10	0.0837104	46.4131	Operational
Lyostar II	5% Mannitol	2-ml	0.000478132	5% Mannitol	1.01527	0.673932	-25	0.15	-29.43	21.8667	5.16261e-05	100.227	-28.537	17.4667	7.45625e-05	99.9776	1500	10	0.0808796	45.5929	Operational
Lyostar II	5% Mannitol	2-ml	0.000520435	5% Mannitol	1.01527	0.673932	-25	0.175	-28.868	23.0667	4.92043e-05	100.339	-28.077	18.4667	7.17745e-05	100.061	1500	10	0.0771919	44.5244	Operational
Lyostar II	5% Mannitol	2-ml	0.000560564	5% Mannitol	1.01527	0.673932	-25	0.2	-28.381	24.4667	4.63249e-05	99.9334	-27.68	19.6667	6.82315e-05	99.8072	1500	10	0.0727733	43.2441	Operational
Lyostar II	5% Mannitol	2-ml	0.000598681	5% Mannitol	1.01527	0.673932	-25	0.225	-27.935	26.4667	4.30566e-05	100.055	-27.313	21.4667	6.40102e-05	100.442	1500	10	0.067728	41.7822	Operational
Lyostar II	5% Mannitol	2-ml	0.000634935	5% Mannitol	1.01527	0.673932	-25	0.25	-27.53	29.0667	3.94599e-05	100.272	-26.994	23.4667	5.91898e-05	100.195	1500	10	0.0621493	40.1658	Operational
Lyostar II	5% Mannitol	2-ml	0.000669459	5% Mannitol	1.01527	0.673932	-25	0.275	-27.163	32.2667	3.55782e-05	100.095	-26.702	26.0667	5.38278e-05	99.9705	1500	10	0.0561047	38.4143	Operational
Lyostar II	5% Mannitol	2-ml	0.000702374	5% Mannitol	1.01527	0.673932	-25	0.3	-26.824	36.4667	3.14533e-05	99.8182	-26.429	29.6667	4.79891e-05	100.132	1500	10	0.0496603	36.5471	Operational
Lyostar II	5% Mannitol	2-ml	0.000733789	5% Mannitol	1.01527	0.673932	-25	0.325	-26.505	42.4667	2.71303e-05	99.9746	-26.179	34.4667	4.17053e-05	100.037	1500	10	0.0428818	34.583	Operational
Lyostar II	5% Mannitol	2-ml	0.000763805	5% Mannitol	1.01527	0.673932	-25	0.35	-26.206	51.0667	2.26345e-05	100.08	-25.944	41.4667	3.50517e-05	100.11	1500	10	0.0358143	32.5352	Operational
Lyostar II	5% Mannitol	2-ml	0.000792514	5% Mannitol	1.01527	0.673932	-25	0.375	-25.926	64.2667	1.79986e-05	100.02	-25.724	52.0667	2.80631e-05	99.8329	1500	10	0.0285075	30.4181	Operational
Lyostar II	5% Mannitol	2-ml	0.000819998	5% Mannitol	1.01527	0.673932	-25	0.4	-25.66	87.2667	1.3252e-05	99.8981	-25.515	70.8667	2.07833e-05	99.8417	1500	10	0.0210077	28.245	Operational
Lyostar II	5% Mannitol	2-ml	0.000215141	5% Mannitol	1.01527	0.673932	-20	0.02	-32.71	17.4333	6.09844e-05	100.278	-30.708	13.4333	8.09633e-05	100.01	1500	10	0.0944734	49.5317	Pmin exceeds chamber pressure
Lyostar II	5% Mannitol	2-ml	0.000261077	5% Mannitol	1.01527	0.673932	-20	0.04	-31.287	16.2333	6.47539e-05	100.039	-29.434	12.6333	8.74308e-05	100.169	1500	10	0.100532	51.2873	Pmin exceeds chamber pressure
Lyostar II	5% Mannitol	2-ml	0.000304807	5% Mannitol	1.01527	0.673932	-20	0.06	-30.137	15.6333	6.76892e-05	100.74	-28.421	12.2333	9.23647e-05	100.942	1500	10	0.105235	52.6499	Operational
Lyostar II	5% Mannitol	2-ml	0.000346486	5% Mannitol	1.01527	0.673932	-20	0.08	-29.251	15.0333	6.99445e-05	100.083	-27.645	11.8333	9.6268e-05	100.452	1500	10	0.108865	53.7017	Operational
Lyostar II	5% Mannitol	2-ml	0.000386254	5% Mannitol	1.01527	0.673932	-20	0.1	-28.468	14.8333	7.15778e-05	100.544	-26.985	11.6333	9.92765e-05	100.346	1500	10	0.111521	54.4713	Operational
Lyostar II	5% Mannitol	2-ml	0.000433472	5% Mannitol	1.01527	0.673932	-20	0.125	-27.664	14.6333	7.28648e-05	100.378	-26.272	11.6333	0.000101994	100.94	1500	10	0.113667	55.0929	Operational
Lyostar II	5% Mannitol	2-ml	0.000478132	5% Mannitol	1.01527	0.673932	-20	0.15	-26.975	14.6333	7.34303e-05	100.429	-25.692	11.6333	0.000103711	100.733	1500	10	0.114688	55.3887	Operational
Lyostar II	5% Mannitol	2-ml	0.000520435	5% Mannitol	1.01527	0.673932	-20	0.175	-26.366	14.8333	7.33817e-05	100.872	-25.209	11.6333	0.000104568	99.8847	1500	10	0.114751	55.407	Operational
Lyostar II	5% Mannitol	2-ml	0.000560564	5% Mannitol	1.01527	0.673932	-20	0.2	-25.844	15.0333	7.27911e-05	100.715	-24.766	11.8333	0.000104675	99.8258	1500	10	0.113969	55.1806	Operational
Lyostar II	5% Mannitol	2-ml	0.000598681	5% Mannitol	1.01527	0.673932	-20	0.225	-25.388	15.2333	7.17376e-05	100.031	-24.354	12.2333	0.000104091	100.569	1500	10	0.112459	54.7431	Operational
Lyostar II	5% Mannitol	2-ml	0.000634935	5% Mannitol	1.01527	0.673932	-20	0.25	-24.963	15.6333	7.02773e-05	99.9155	-23.994	12.6333	0.000102907	100.811	1500	10	0.11031	54.1204	Operational
Lyostar II	5% Mannitol	2-ml	0.000669459	5% Mannitol	1.01527	0.673932	-20	0.275	-24.563	16.2333	6.8464e-05	100.326	-23.676	13.0333	0.000101153	100.581	1500	10	0.107599	53.3349	Operational
Lyostar II	5% Mannitol	2-ml	0.000702374	5% Mannitol	1.01527	0.673932	-20	0.3	-24.205	16.8333	6.63307e-05	100.216	-23.391	13.4333	9.88779e-05	99.8968	1500	10	0.104378	52.4015	Operational
Lyostar II	5% Mannitol	2-ml	0.000733789	5% Mannitol	1.01527	0.673932	-20	0.325	-23.865	17.6333	6.39199e-05	100.532	-23.116	14.0333	9.61147e-05	99.8999	1500	10	0.100709	51.3385	Operational
Lyostar II	5% Mannitol	2-ml	0.000763805	5% Mannitol	1.01527	0.673932	-20	0.35	-23.557	18.4333	6.1263e-05	100.271	-22.852	14.8333	9.29211e-05	100.451	1500	10	0.0966432	50.1604	Operational
Lyostar II	5% Mannitol	2-ml	0.000792514	5% Mannitol	1.01527	0.673932	-20	0.375	-23.263	19.4333	5.83918e-05	100.283	-22.614	15.6333	8.92996e-05	100.378	1500	10	0.0922239	48.8799	Operational
Lyostar II	5% Mannitol	2-ml	0.000819998	5% Mannitol	1.01527	0.673932	-20	0.4	-22.984	20.6333	5.5326e-05	100.434	-22.386	16.6333	8.52982e-05	100.639	1500	10	0.0874848	47.5067	Operational
Lyostar II	5% Mannitol	2-ml	0.000871595	5% Mannitol	1.01527	0.673932	-20	0.45	-22.477	23.4333	4.87101e-05	99.8386	-21.973	19.0333	7.6231e-05	100.589	1500	10	0.0771933	44.5247	Operational
Lyostar II	5% Mannitol	2-ml	0.000215141	5% Mannitol	1.01527	0.673932	-15	0.02	-30.797	14.6	6.82801e-05	100.693	-28.532	11.2	9.0313e-05	100.92	1500	10	0.105725	52.7918	Pmin exceeds chamber pressure
Lyostar II	5% Mannitol	2-ml	0.000261077	5% Mannitol	1.01527	0.673932	-15	0.04	-29.302	13.4	7.43845e-05	100.705	-27.234	10.2	9.95998e-05	99.8431	1500	10	0.115359	55.5833	Pmin exceeds chamber pressure
Lyostar II	5% Mannitol	2-ml	0.000304807	5% Mannitol	1.01527	0.673932	-15	0.06	-28.124	12.6	7.94368e-05	100.835	-26.113	9.8	0.000107182	101.305	1500	10	0.123317	57.8891	Operational
Lyostar II	5% Mannitol	2-ml	0.000346486	5% Mannitol	1.01527	0.673932	-15	0.08	-27.172	12	8.36976e-05	100.671	-25.255	9.4	0.000113643	101.356	1500	10	0.130038	59.8366	Operational
Lyostar II	5% Mannitol	2-ml	0.000386254	5% Mannitol	1.01527	0.673932	-15	0.1	-26.361	11.6	8.72555e-05	100.757	-24.579	9	0.000119147	100.322	1500	10	0.135667	61.4675	Operational
Lyostar II	5% Mannitol	2-ml	0.000433472	5% Mannitol	1.01527	0.673932	-15	0.125	-25.52	11.2	9.0866e-05	100.431	-23.81	8.8	0.000124931	100.675	1500	10	0.141409	63.1312	Operational
Lyostar II	5% Mannitol	2-ml	0.000478132	5% Mannitol	1.01527	0.673932	-15	0.15	-24.784	11	9.36839e-05	100.657	-23.189	8.6	0.000129685	100.167	1500	10	0.145926	64.4401	Operational
Lyostar II	5% Mannitol	2-ml	0.000520435	5% Mannitol	1.01527	0.673932	-15	0.175	-24.17	10.8	9.58215e-05	100.173	-22.612	8.6	0.000133581	100.947	1500	10	0.149396	65.4455	Operational
Lyostar II	5% Mannitol	2-ml	0.000560564	5% Mannitol	1.01527	0.673932	-15	0.2	-23.595	10.8	9.73677e-05	100.701	-22.12	8.6	0.000136714	101.235	1500	10	0.151954	66.1865	Operational
Lyostar II	5% Mannitol	2-ml	0.000598681	5% Mannitol	1.01527	0.673932	-15	0.225	-23.095	10.8	9.83942e-05	100.785	-21.695	8.6	0.00013918	101.118	1500	10	0.153709	66.6952	Operational
Lyostar II	5% Mannitol	2-ml	0.000634935	5% Mannitol	1.01527	0.673932	-15	0.25	-22.653	10.8	9.89748e-05	100.496	-21.322	8.6	0.000141056	100.657	1500	10	0.154774	67.0038	Operational
Lyostar II	5% Mannitol	2-ml	0.000669459	5% Mannitol	1.01527	0.673932	-15	0.275	-22.259	10.8	9.91432e-05	99.8801	-20.991	8.6	0.000142395	99.9019	1500	10	0.155203	67.1279	Operational
Lyostar II	5% Mannitol	2-ml	0.000702374	5% Mannitol	1.01527	0.673932	-15	0.3	-21.862	11	9.89528e-05	100.568	-20.645	8.8	0.000143226	100.851	1500	10	0.15507	67.0896	Operational
Lyostar II	5% Mannitol	2-ml	0.000733789	5% Mannitol	1.01527	0.673932	-15	0.325	-21.502	11.2	9.84317e-05	100.984	-20.332	9	0.000143597	101.54	1500	10	0.154422	66.9018	Operational
Lyostar II	5% Mannitol	2-ml	0.000763805	5% Mannitol	1.01527	0.673932	-15	0.35	-21.172	11.4	9.76183e-05	101.147	-20.091	9	0.000143543	100.079	1500	10	0.153316	66.5814	Operational
Lyostar II	5% Mannitol	2-ml	0.000792514	5% Mannitol	1.01527	0.673932	-15	0.375	-20.868	11.6	9.65363e-05	101.072	-19.828	9.2	0.00014308	100.324	1500	10	0.151786	66.138	Operational
Lyostar II	5% Mannitol	2-ml	0.000819998	5% Mannitol	1.01527	0.673932	-15	0.4	-20.587	11.8	9.52131e-05	100.773	-19.587	9.4	0.000142242	100.349	1500	10	0.149874	65.584	Operational
Lyostar II	5% Mannitol	2-ml	0.000871595	5% Mannitol	1.01527	0.673932	-15	0.45	-20.053	12.4	9.19346e-05	100.989	-19.121	10	0.000139492	101.546	1500	10	0.145035	64.182	Operational
Lyostar II	5% Mannitol	2-ml	0.000215141	5% Mannitol	1.01527	0.673932	-10	0.02	-29.077	12.5667	7.54794e-05	101.139	-26.604	9.56667	9.9735e-05	101.365	1500	10	0.116857	56.0175	Pmin exceeds chamber pressure
Lyostar II	5% Mannitol	2-ml	0.000261077	5% Mannitol	1.01527	0.673932	-10	0.04	-27.543	11.3667	8.36724e-05	100.886	-25.167	8.76667	0.00011151	101.633	1500	10	0.129684	59.734	Pmin exceeds chamber pressure
Lyostar II	5% Mannitol	2-ml	0.000304807	5% Mannitol	1.01527	0.673932	-10	0.06	-26.32	10.5667	9.06414e-05	100.939	-24.063	8.16667	0.000121413	101.358	1500	10	0.140578	62.8905	Pmin exceeds chamber pressure
Lyostar II	5% Mannitol	2-ml	0.000346486	5% Mannitol	1.01527	0.673932	-10	0.08	-25.327	9.96667	9.67115e-05	100.776	-23.146	7.76667	0.000130082	101.45	1500	10	0.150073	65.6416	Operational
Lyostar II	5% Mannitol	2-ml	0.000386254	5% Mannitol	1.01527	0.673932	-10	0.1	-24.469	9.56667	0.00010201	101.067	-22.431	7.36667	0.000137725	100.288	1500	10	0.158373	68.0465	Operational
Lyostar II	5% Mannitol	2-ml	0.000433472	5% Mannitol	1.01527	0.673932	-10	0.125	-23.575	9.16667	0.000107707	101.057	-21.584	7.16667	0.000146093	101.15	1500	10	0.167318	70.6383	Operational
Lyostar II	5% Mannitol	2-ml	0.000478132	5% Mannitol	1.01527	0.673932	-10	0.15	-22.861	8.76667	0.000112545	99.9313	-20.902	6.96667	0.000153379	101.071	1500	10	0.174943	72.8477	Operational
Lyostar II	5% Mannitol	2-ml	0.000520435	5% Mannitol	1.01527	0.673932	-10	0.175	-22.195	8.56667	0.00011664	99.9915	-20.342	6.76667	0.000159754	100.245	1500	10	0.181427	74.7266	Operational
Lyostar II	5% Mannitol	2-ml	0.000560564	5% Mannitol	1.01527	0.673932	-10	0.2	-21.549	8.56667	0.000120097	101.57	-19.775	6.76667	0.000165354	101.523	1500	10	0.186934	76.322	Operational
Lyostar II	5% Mannitol	2-ml	0.000598681	5% Mannitol	1.01527	0.673932	-10	0.225	-21.066	8.36667	0.000123001	100.557	-19.283	6.76667	0.000170266	102.41	1500	10	0.191591	77.6714	Operational
Lyostar II	5% Mannitol	2-ml	0.000634935	5% Mannitol	1.01527	0.673932	-10	0.25	-20.567	8.36667	0.00012541	101.323	-18.945	6.56667	0.000174582	100.183	1500	10	0.195491	78.8015	Operational
Lyostar II	5% Mannitol	2-ml	0.000669459	5% Mannitol	1.01527	0.673932	-10	0.275	-20.123	8.36667	0.000127373	101.784	-18.559	6.56667	0.000178355	100.435	1500	10	0.198707	79.7333	Operational
Lyostar II	5% Mannitol	2-ml	0.000702374	5% Mannitol	1.01527	0.673932	-10	0.3	-19.724	8.36667	0.000128953	101.982	-18.214	6.56667	0.000181639	100.449	1500	10	0.201332	80.4939	Operational
Lyostar II	5% Mannitol	2-ml	0.000733789	5% Mannitol	1.01527	0.673932	-10	0.325	-19.361	8.36667	0.000130165	101.948	-17.902	6.56667	0.000184468	100.255	1500	10	0.203392	81.091	Operational
Lyostar II	5% Mannitol	2-ml	0.000763805	5% Mannitol	1.01527	0.673932	-10	0.35	-19.031	8.36667	0.000131057	101.712	-17.618	6.56667	0.000186893	99.8838	1500	10	0.204961	81.5453	Operational
Lyostar II	5% Mannitol	2-ml	0.000792514	5% Mannitol	1.01527	0.673932	-10	0.375	-18.727	8.36667	0.000131646	101.294	-17.278	6.76667	0.000188934	102.206	1500	10	0.206062	81.8644	Operational
Lyostar II	5% Mannitol	2-ml	0.000819998	5% Mannitol	1.01527	0.673932	-10	0.4	-18.446	8.36667	0.000131969	100.714	-17.041	6.76667	0.000190619	101.535	1500	10	0.206751	82.064	Operational
Lyostar II	5% Mannitol	2-ml	0.000871595	5% Mannitol	1.01527	0.673932	-10	0.45	-17.88	8.56667	0.000131886	101.396	-16.617	6.76667	0.00019299	99.807	1500	10	0.206995	82.1348	Operational
Lyostar II	5% Mannitol	2-ml	0.000215141	5% Mannitol	1.01527	0.673932	-5	0.02	-27.628	10.8333	8.26627e-05	99.8284	-24.953	8.23333	0.000109305	100.325	1500	10	0.12799	59.2432	Pmin exceeds chamber pressure
Lyostar II	5% Mannitol	2-ml	0.000261077	5% Mannitol	1.01527	0.673932	-5	0.04	-25.988	9.83333	9.27599e-05	100.502	-23.423	7.53333	0.000123349	100.975	1500	10	0.143728	63.8032	Pmin exceeds chamber pressure
Lyostar II	5% Mannitol	2-ml	0.000304807	5% Mannitol	1.01527	0.673932	-5	0.06	-24.748	9.03333	0.000101482	100.072	-22.293	6.93333	0.000135362	100.079	1500	10	0.157305	67.7371	Pmin exceeds chamber pressure
Lyostar II	5% Mannitol	2-ml	0.000346486	5% Mannitol	1.01527	0.673932	-5	0.08	-23.681	8.53333	0.000109208	100.566	-21.272	6.63333	0.000146021	101.164	1500	10	0.169334	71.2225	Operational
Lyostar II	5% Mannitol	2-ml	0.000386254	5% Mannitol	1.01527	0.673932	-5	0.1	-22.794	8.13333	0.000116081	100.732	-20.469	6.33333	0.000155556	100.98	1500	10	0.180043	74.3254	Operational
Lyostar II	5% Mannitol	2-ml	0.000433472	5% Mannitol	1.01527	0.673932	-5	0.125	-21.868	7.73333	0.000123669	100.616	-19.635	6.03333	0.000166186	100.463	1500	10	0.19188	77.7554	Operational
Lyostar II	5% Mannitol	2-ml	0.000478132	5% Mannitol	1.01527	0.673932	-5	0.15	-21.079	7.43333	0.00013031	100.496	-18.91	5.83333	0.000175634	100.384	1500	10	0.202263	80.7638	Operational
Lyostar II	5% Mannitol	2-ml	0.000520435	5% Mannitol	1.01527	0.673932	-5	0.175	-20.377	7.23333	0.000136154	100.762	-18.246	5.73333	0.000184104	101.167	1500	10	0.211424	83.418	Operational
Lyostar II	5% Mannitol	2-ml	0.000560564	5% Mannitol	1.01527	0.673932	-5	0.2	-19.786	7.03333	0.000141307	100.351	-17.685	5.63333	0.000191734	101.374	1500	10	0.219524	85.7651	Operational
Lyostar II	5% Mannitol	2-ml	0.000598681	5% Mannitol	1.01527	0.673932	-5	0.225	-19.225	6.93333	0.000145857	100.771	-17.205	5.53333	0.00019864	101.103	1500	10	0.226703	87.8453	Operational
Lyostar II	5% Mannitol	2-ml	0.000634935	5% Mannitol	1.01527	0.673932	-5	0.25	-18.734	6.83333	0.000149881	100.781	-16.79	5.43333	0.000204909	100.429	1500	10	0.233076	89.6917	Operational
Lyostar II	5% Mannitol	2-ml	0.000669459	5% Mannitol	1.01527	0.673932	-5	0.275	-18.301	6.73333	0.000153425	100.44	-16.357	5.43333	0.000210609	101.292	1500	10	0.238714	91.3255	Operational
Lyostar II	5% Mannitol	2-ml	0.000702374	5% Mannitol	1.01527	0.673932	-5	0.3	-17.86	6.73333	0.000156547	101.281	-16.038	5.33333	0.000215805	100.021	1500	10	0.24371	92.7728	Operational
Lyostar II	5% Mannitol	2-ml	0.000733789	5% Mannitol	1.01527	0.673932	-5	0.325	-17.515	6.63333	0.000159283	100.399	-15.686	5.33333	0.00022055	100.432	1500	10	0.248115	94.0492	Operational
Lyostar II	5% Mannitol	2-ml	0.000763805	5% Mannitol	1.01527	0.673932	-5	0.35	-17.148	6.63333	0.000161668	100.811	-15.366	5.33333	0.000224866	100.669	1500	10	0.251981	95.1696	Operational
Lyostar II	5% Mannitol	2-ml	0.000792514	5% Mannitol	1.01527	0.673932	-5	0.375	-16.812	6.63333	0.000163737	101.054	-15.073	5.33333	0.000228803	100.755	1500	10	0.255366	96.1502	Operational
Lyostar II	5% Mannitol	2-ml	0.000819998	5% Mannitol	1.01527	0.673932	-5	0.4	-16.502	6.63333	0.000165514	101.144	-14.804	5.33333	0.000232382	100.707	1500	10	0.258302	97.0009	Operational
Lyostar II	5% Mannitol	2-ml	0.000871595	5% Mannitol	1.01527	0.673932	-5	0.45	-15.947	6.63333	0.000168268	100.932	-14.324	5.33333	0.000238553	100.261	1500	10	0.262945	98.3462	Operational
Lyostar II	5% Mannitol	2-ml	0.000215141	5% Mannitol	1.01527	0.673932	0	0.02	-26.219	9.7	8.98804e-05	100.215	-23.425	7.3	0.000119068	100.045	1500	10	0.139199	62.4908	Pmin exceeds chamber pressure
Lyostar II	5% Mannitol	2-ml	0.000261077	5% Mannitol	1.01527	0.673932	0	0.04	-24.576	8.7	0.00010175	100.225	-21.881	6.6	0.000135255	99.8733	1500	10	0.15765	67.8372	Pmin exceeds chamber pressure
Lyostar II	5% Mannitol	2-ml	0.000304807	5% Mannitol	1.01527	0.673932	0	0.06	-23.273	8	0.000112108	100.22	-20.581	6.2	0.000149243	101.109	1500	10	0.173732	72.4968	Pmin exceeds chamber pressure
Lyostar II	5% Mannitol	2-ml	0.000346486	5% Mannitol	1.01527	0.673932	0	0.08	-22.192	7.5	0.000121368	100.339	-19.614	5.8	0.00016175	100.325	1500	10	0.188109	76.6627	Operational
Lyostar II	5% Mannitol	2-ml	0.000386254	5% Mannitol	1.01527	0.673932	0	0.1	-21.293	7.1	0.000129699	100.157	-18.703	5.6	0.000173028	101.445	1500	10	0.201047	80.4115	Operational
Lyostar II	5% Mannitol	2-ml	0.000433472	5% Mannitol	1.01527	0.673932	0	0.125	-20.279	6.8	0.000139011	101.092	-17.849	5.3	0.000185704	100.508	1500	10	0.21552	84.605	Operational
Lyostar II	5% Mannitol	2-ml	0.000478132	5% Mannitol	1.01527	0.673932	0	0.15	-19.473	6.5	0.000147299	100.768	-17.097	5.1	0.000197094	100.203	1500	10	0.228418	88.3421	Operational
Lyostar II	5% Mannitol	2-ml	0.000520435	5% Mannitol	1.01527	0.673932	0	0.175	-18.747	6.3	0.000154719	100.996	-16.393	5	0.000207404	101.052	1500	10	0.239981	91.6925	Operational
Lyostar II	5% Mannitol	2-ml	0.000560564	5% Mannitol	1.01527	0.673932	0	0.2	-18.142	6.1	0.000161387	100.473	-15.801	4.9	0.000216795	101.277	1500	10	0.250391	94.7088	Operational
Lyostar II	5% Mannitol	2-ml	0.000598681	5% Mannitol	1.01527	0.673932	0	0.225	-17.553	6	0.000167405	101.041	-15.297	4.8	0.000225396	100.979	1500	10	0.259806	97.4368	Operational
Lyostar II	5% Mannitol	2-ml	0.000634935	5% Mannitol	1.01527	0.673932	0	0.25	-17.041	5.9	0.000172849	101.168	-14.863	4.7	0.000233305	100.234	1500	10	0.268341	99.9099	Operational
Lyostar II	5% Mannitol	2-ml	0.000669459	5% Mannitol	1.01527	0.673932	0	0.275	-16.59	5.8	0.000177776	100.916	-14.389	4.7	0.000240602	101.486	1500	10	0.276089	102.155	Operational
Lyostar II	5% Mannitol	2-ml	0.000702374	5% Mannitol	1.01527	0.673932	0	0.3	-16.192	5.7	0.000182254	100.333	-14.061	4.6	0.000247352	100.087	1500	10	0.283145	104.199	Operational
Lyostar II	5% Mannitol	2-ml	0.000733789	5% Mannitol	1.01527	0.673932	0	0.325	-15.759	5.7	0.000186312	101.365	-13.676	4.6	0.000253613	100.875	1500	10	0.289563	106.059	Operational
Lyostar II	5% Mannitol	2-ml	0.000763805	5% Mannitol	1.01527	0.673932	0	0.35	-15.441	5.6	0.000189989	100.277	-13.325	4.6	0.000259417	101.494	1500	10	0.295398	107.75	Operational
Lyostar II	5% Mannitol	2-ml	0.000792514	5% Mannitol	1.01527	0.673932	0	0.375	-15.078	5.6	0.000193335	100.928	-13.005	4.6	0.00026483	101.963	1500	10	0.300726	109.293	Operational
Lyostar II	5% Mannitol	2-ml	0.000819998	5% Mannitol	1.01527	0.673932	0	0.4	-14.744	5.6	0.000196357	101.432	-12.71	4.6	0.000269855	102.3	1500	10	0.30556	110.694	Operational
Lyostar II	5% Mannitol	2-ml	0.000871595	5% Mannitol	1.01527	0.673932	0	0.45	-14.218	5.5	0.000201553	100.029	-12.274	4.5	0.000278914	100.012	1500	10	0.313934	113.12	Operational
Lyostar II	5% Mannitol	2-ml	0.000215141	5% Mannitol	1.01527	0.673932	5	0.02	-24.962	8.76667	9.71624e-05	100.091	-21.965	6.66667	0.000129048	100.916	1500	10	0.150526	65.773	Pmin exceeds chamber pressure
Lyostar II	5% Mannitol	2-ml	0.000261077	5% Mannitol	1.01527	0.673932	5	0.04	-23.263	7.86667	0.000110718	100.357	-20.426	5.96667	0.000147303	99.8379	1500	10	0.171564	71.8687	Pmin exceeds chamber pressure
Lyostar II	5% Mannitol	2-ml	0.000304807	5% Mannitol	1.01527	0.673932	5	0.06	-21.888	7.26667	0.000122629	100.984	-19.109	5.56667	0.000163201	100.518	1500	10	0.19003	77.2192	Pmin exceeds chamber pressure
Lyostar II	5% Mannitol	2-ml	0.000346486	5% Mannitol	1.01527	0.673932	5	0.08	-20.807	6.76667	0.000133343	100.613	-18.037	5.26667	0.000177478	100.9	1500	10	0.206635	82.0305	Pmin exceeds chamber pressure
Lyostar II	5% Mannitol	2-ml	0.000386254	5% Mannitol	1.01527	0.673932	5	0.1	-19.909	6.36667	0.00014304	99.955	-17.102	5.06667	0.000190407	101.786	1500	10	0.221665	86.3855	Operational
Lyostar II	5% Mannitol	2-ml	0.000433472	5% Mannitol	1.01527	0.673932	5	0.125	-18.879	6.06667	0.000153974	100.585	-16.245	4.76667	0.000205021	100.221	1500	10	0.238618	91.2976	Operational
Lyostar II	5% Mannitol	2-ml	0.000478132	5% Mannitol	1.01527	0.673932	5	0.15	-18.072	5.76667	0.000163789	99.8184	-15.36	4.66667	0.000218217	101.885	1500	10	0.253847	95.7103	Operational
Lyostar II	5% Mannitol	2-ml	0.000520435	5% Mannitol	1.01527	0.673932	5	0.175	-17.238	5.66667	0.000172656	101.684	-14.751	4.46667	0.000230221	100.206	1500	10	0.267619	99.7007	Operational
Lyostar II	5% Mannitol	2-ml	0.000560564	5% Mannitol	1.01527	0.673932	5	0.2	-16.628	5.46667	0.000180713	100.91	-14.138	4.36667	0.00024121	100.253	1500	10	0.280144	103.33	Operational
Lyostar II	5% Mannitol	2-ml	0.000598681	5% Mannitol	1.01527	0.673932	5	0.225	-16.02	5.36667	0.000188058	101.488	-13.496	4.36667	0.000251328	102.46	1500	10	0.291578	106.643	Operational
Lyostar II	5% Mannitol	2-ml	0.000634935	5% Mannitol	1.01527	0.673932	5	0.25	-15.493	5.26667	0.00019478	101.59	-13.052	4.26667	0.000260685	101.533	1500	10	0.302055	109.679	Operational
Lyostar II	5% Mannitol	2-ml	0.000669459	5% Mannitol	1.01527	0.673932	5	0.275	-15.033	5.16667	0.000200943	101.279	-12.671	4.16667	0.000269375	100.175	1500	10	0.311679	112.467	Operational
Lyostar II	5% Mannitol	2-ml	0.000702374	5% Mannitol	1.01527	0.673932	5	0.3	-14.629	5.06667	0.000206619	100.606	-12.215	4.16667	0.00027746	101.422	1500	10	0.320555	115.039	Operational
Lyostar II	5% Mannitol	2-ml	0.000733789	5% Mannitol	1.01527	0.673932	5	0.325	-14.17	5.06667	0.000211837	101.928	-11.804	4.16667	0.00028501	102.476	1500	10	0.328732	117.408	Operational
Lyostar II	5% Mannitol	2-ml	0.000763805	5% Mannitol	1.01527	0.673932	5	0.35	-13.852	4.96667	0.000216657	100.707	-11.552	4.06667	0.000292061	100.258	1500	10	0.336296	119.6	Operational
Lyostar II	5% Mannitol	2-ml	0.000792514	5% Mannitol	1.01527	0.673932	5	0.375	-13.467	4.96667	0.000221106	101.638	-11.208	4.06667	0.000298688	100.942	1500	10	0.343296	121.628	Operational
Lyostar II	5% Mannitol	2-ml	0.000819998	5% Mannitol	1.01527	0.673932	5	0.4	-13.212	4.86667	0.000225205	99.979	-10.891	4.06667	0.000304901	101.497	1500	10	0.349762	123.502	Operational
Lyostar II	5% Mannitol	2-ml	0.000871595	5% Mannitol	1.01527	0.673932	5	0.45	-12.576	4.86667	0.000232514	101.11	-10.328	4.06667	0.000316234	102.275	1500	10	0.361329	126.853	Operational
Lyostar II	5% Mannitol	2-ml	0.000215141	5% Mannitol	1.01527	0.673932	10	0.02	-23.802	8.03333	0.000104529	100.051	-20.662	6.13333	0.000139251	101.155	1500	10	0.162002	69.0981	Pmin exceeds chamber pressure
Lyostar II	5% Mannitol	2-ml	0.000261077	5% Mannitol	1.01527	0.673932	10	0.04	-22.04	7.23333	0.00011971	100.73	-19.035	5.53333	0.000159551	100.763	1500	10	0.185541	75.9186	Pmin exceeds chamber pressure
Lyostar II	5% Mannitol	2-ml	0.000304807	5% Mannitol	1.01527	0.673932	10	0.06	-20.674	6.63333	0.000133122	100.709	-17.714	5.13333	0.000177331	100.84	1500	10	0.206314	81.9376	Pmin exceeds chamber pressure
Lyostar II	5% Mannitol	2-ml	0.000346486	5% Mannitol	1.01527	0.673932	10	0.08	-19.509	6.23333	0.000145237	101.302	-16.639	4.83333	0.000193345	100.657	1500	10	0.225072	87.3727	Pmin exceeds chamber pressure
Lyostar II	5% Mannitol	2-ml	0.000386254	5% Mannitol	1.01527	0.673932	10	0.1	-18.622	5.83333	0.000156254	100.083	-15.694	4.63333	0.000207898	101.131	1500	10	0.242128	92.3144	Operational
Lyostar II	5% Mannitol	2-ml	0.000433472	5% Mannitol	1.01527	0.673932	10	0.125	-17.589	5.53333	0.000168729	100.295	-14.708	4.43333	0.000224393	101.34	1500	10	0.261444	97.9113	Operational
Lyostar II	5% Mannitol	2-ml	0.000478132	5% Mannitol	1.01527	0.673932	10	0.15	-16.675	5.33333	0.000179993	101.061	-13.942	4.23333	0.000239325	100.12	1500	10	0.278889	102.966	Operational
Lyostar II	5% Mannitol	2-ml	0.000520435	5% Mannitol	1.01527	0.673932	10	0.175	-15.935	5.13333	0.000190227	100.757	-13.194	4.13333	0.000252947	100.667	1500	10	0.294749	107.561	Operational
Lyostar II	5% Mannitol	2-ml	0.000560564	5% Mannitol	1.01527	0.673932	10	0.2	-15.211	5.03333	0.000199585	101.859	-12.57	4.03333	0.000265463	100.474	1500	10	0.309259	111.766	Operational
Lyostar II	5% Mannitol	2-ml	0.000598681	5% Mannitol	1.01527	0.673932	10	0.225	-14.712	4.83333	0.000208169	99.9438	-11.894	4.03333	0.00027701	102.882	1500	10	0.322579	115.625	Operational
Lyostar II	5% Mannitol	2-ml	0.000634935	5% Mannitol	1.01527	0.673932	10	0.25	-14.179	4.73333	0.000216067	99.8438	-11.448	3.93333	0.00028772	101.626	1500	10	0.334849	119.18	Operational
Lyostar II	5% Mannitol	2-ml	0.000669459	5% Mannitol	1.01527	0.673932	10	0.275	-13.593	4.73333	0.000223367	101.896	-11.069	3.83333	0.000297687	99.8829	1500	10	0.346198	122.469	Operational
Lyostar II	5% Mannitol	2-ml	0.000702374	5% Mannitol	1.01527	0.673932	10	0.3	-13.188	4.63333	0.000230131	101.038	-10.589	3.83333	0.000306984	101.28	1500	10	0.356724	125.519	Operational
Lyostar II	5% Mannitol	2-ml	0.000733789	5% Mannitol	1.01527	0.673932	10	0.325	-12.833	4.53333	0.000236408	99.8257	-10.156	3.83333	0.00031569	102.483	1500	10	0.366504	128.353	Operational
Lyostar II	5% Mannitol	2-ml	0.000763805	5% Mannitol	1.01527	0.673932	10	0.35	-12.394	4.53333	0.000242241	101.112	-9.762	3.83333	0.000323861	103.517	1500	10	0.375605	130.989	Operational
Lyostar II	5% Mannitol	2-ml	0.000792514	5% Mannitol	1.01527	0.673932	10	0.375	-11.992	4.53333	0.000247677	102.236	-9.552	3.73333	0.000331558	100.602	1500	10	0.384097	133.45	Operational
Lyostar II	5% Mannitol	2-ml	0.000819998	5% Mannitol	1.01527	0.673932	10	0.4	-11.745	4.43333	0.000252741	100.297	-9.219	3.73333	0.000338792	101.289	1500	10	0.392019	135.746	Operational
Lyostar II	5% Mannitol	2-ml	0.000871595	5% Mannitol	1.01527	0.673932	10	0.45	-11.081	4.43333	0.000261895	101.793	-8.625	3.73333	0.000352091	102.334	1500	10	0.406371	139.904	Operational
Lyostar II	5% Mannitol	2-ml	0.000215141	5% Mannitol	1.01527	0.673932	15	0.02	-22.679	7.5	0.000111997	100.766	-19.475	5.7	0.000149685	101.171	1500	10	0.173649	72.4727	Pmin exceeds chamber pressure
Lyostar II	5% Mannitol	2-ml	0.000261077	5% Mannitol	1.01527	0.673932	15	0.04	-20.94	6.7	0.00012877	100.629	-17.743	5.2	0.000172029	101.758	1500	10	0.199644	80.0048	Pmin exceeds chamber pressure
Lyostar II	5% Mannitol	2-ml	0.000304807	5% Mannitol	1.01527	0.673932	15	0.06	-19.488	6.2	0.00014365	101.514	-16.432	4.8	0.000191689	101.127	1500	10	0.222681	86.6799	Pmin exceeds chamber pressure
Lyostar II	5% Mannitol	2-ml	0.000346486	5% Mannitol	1.01527	0.673932	15	0.08	-18.329	5.8	0.000157135	101.609	-15.366	4.5	0.000209451	100.267	1500	10	0.24355	92.7266	Pmin exceeds chamber pressure
Lyostar II	5% Mannitol	2-ml	0.000386254	5% Mannitol	1.01527	0.673932	15	0.1	-17.341	5.5	0.000169435	101.757	-14.42	4.3	0.000225617	100.219	1500	10	0.26258	98.2404	Operational
Lyostar II	5% Mannitol	2-ml	0.000433472	5% Mannitol	1.01527	0.673932	15	0.125	-16.31	5.2	0.000183415	101.582	-13.271	4.2	0.000243987	102.825	1500	10	0.284208	104.507	Operational
Lyostar II	5% Mannitol	2-ml	0.000478132	5% Mannitol	1.01527	0.673932	15	0.15	-15.391	5	0.000196084	102.09	-12.51	4	0.000260655	101.054	1500	10	0.303812	110.188	Operational
Lyostar II	5% Mannitol	2-ml	0.000520435	5% Mannitol	1.01527	0.673932	15	0.175	-14.654	4.8	0.000207643	101.425	-11.751	3.9	0.000275889	101.358	1500	10	0.321701	115.371	Operational
Lyostar II	5% Mannitol	2-ml	0.000560564	5% Mannitol	1.01527	0.673932	15	0.2	-13.92	4.7	0.000218242	102.411	-11.123	3.8	0.000289897	100.849	1500	10	0.338111	120.126	Operational
Lyostar II	5% Mannitol	2-ml	0.000598681	5% Mannitol	1.01527	0.673932	15	0.225	-13.438	4.5	0.000228005	99.9715	-10.422	3.8	0.000302846	103.398	1500	10	0.353233	124.507	Operational
Lyostar II	5% Mannitol	2-ml	0.000634935	5% Mannitol	1.01527	0.673932	15	0.25	-12.759	4.5	0.00023703	102.548	-9.978	3.7	0.000314876	101.733	1500	10	0.367222	128.561	Operational
Lyostar II	5% Mannitol	2-ml	0.000669459	5% Mannitol	1.01527	0.673932	15	0.275	-12.296	4.4	0.000245405	101.845	-9.426	3.7	0.000326074	103.558	1500	10	0.380208	132.323	Operational
Lyostar II	5% Mannitol	2-ml	0.000702374	5% Mannitol	1.01527	0.673932	15	0.3	-11.895	4.3	0.000253192	100.706	-9.108	3.6	0.000336542	100.998	1500	10	0.392291	135.824	Operational
Lyostar II	5% Mannitol	2-ml	0.000733789	5% Mannitol	1.01527	0.673932	15	0.325	-11.399	4.3	0.000260447	102.364	-8.657	3.6	0.000346358	102.286	1500	10	0.403557	139.089	Operational
Lyostar II	5% Mannitol	2-ml	0.000763805	5% Mannitol	1.01527	0.673932	15	0.35	-11.093	4.2	0.000267222	100.575	-8.248	3.6	0.000355576	103.401	1500	10	0.414086	142.139	Operational
Lyostar II	5% Mannitol	2-ml	0.000792514	5% Mannitol	1.01527	0.673932	15	0.375	-10.677	4.2	0.000273572	101.816	-8.053	3.5	0.000364262	99.8879	1500	10	0.423961	145.001	Operational
Lyostar II	5% Mannitol	2-ml	0.000819998	5% Mannitol	1.01527	0.673932	15	0.4	-10.293	4.2	0.000279516	102.911	-7.707	3.5	0.00037246	100.637	1500	10	0.433216	147.682	Operational
Lyostar II	5% Mannitol	2-ml	0.000871595	5% Mannitol	1.01527	0.673932	15	0.45	-9.755	4.1	0.000290345	101.201	-7.09	3.5	0.000387542	101.808	1500	10	0.450097	152.574	Operational
Lyostar II	5% Mannitol	2-ml	0.000215141	5% Mannitol	1.01527	0.673932	20	0.02	-21.732	6.96667	0.000119568	100.025	-18.359	5.36667	0.000160353	101.438	1500	10	0.18547	75.898	Pmin exceeds chamber pressure
Lyostar II	5% Mannitol	2-ml	0.000261077	5% Mannitol	1.01527	0.673932	20	0.04	-19.925	6.26667	0.000137916	100.44	-16.651	4.86667	0.000184762	101.061	1500	10	0.213901	84.1357	Pmin exceeds chamber pressure
Lyostar II	5% Mannitol	2-ml	0.000304807	5% Mannitol	1.01527	0.673932	20	0.06	-18.493	5.76667	0.000154257	100.596	-15.205	4.56667	0.000206331	102.062	1500	10	0.239196	91.465	Pmin exceeds chamber pressure
Lyostar II	5% Mannitol	2-ml	0.000346486	5% Mannitol	1.01527	0.673932	20	0.08	-17.357	5.36667	0.000169095	99.9378	-14.154	4.26667	0.000225856	100.505	1500	10	0.262157	98.1181	Pmin exceeds chamber pressure
Lyostar II	5% Mannitol	2-ml	0.000386254	5% Mannitol	1.01527	0.673932	20	0.1	-16.248	5.16667	0.000182669	101.705	-13.215	4.06667	0.00024367	99.9078	1500	10	0.283154	104.202	Pmin exceeds chamber pressure
Lyostar II	5% Mannitol	2-ml	0.000433472	5% Mannitol	1.01527	0.673932	20	0.125	-15.231	4.86667	0.000198133	100.917	-12.05	3.96667	0.000263949	102.247	1500	10	0.307072	111.132	Operational
Lyostar II	5% Mannitol	2-ml	0.000478132	5% Mannitol	1.01527	0.673932	20	0.15	-14.319	4.66667	0.000212186	100.957	-11.114	3.86667	0.000282375	103.365	1500	10	0.328808	117.43	Operational
Lyostar II	5% Mannitol	2-ml	0.000520435	5% Mannitol	1.01527	0.673932	20	0.175	-13.438	4.56667	0.000225047	102.589	-10.35	3.76667	0.000299239	103.447	1500	10	0.3487	123.194	Operational
Lyostar II	5% Mannitol	2-ml	0.000560564	5% Mannitol	1.01527	0.673932	20	0.2	-12.859	4.36667	0.000236868	100.414	-9.72	3.66667	0.000314778	102.64	1500	10	0.366989	128.493	Operational
Lyostar II	5% Mannitol	2-ml	0.000598681	5% Mannitol	1.01527	0.673932	20	0.225	-12.236	4.26667	0.00024779	100.424	-9.199	3.56667	0.000329142	101.055	1500	10	0.383887	133.389	Operational
Lyostar II	5% Mannitol	2-ml	0.000634935	5% Mannitol	1.01527	0.673932	20	0.25	-11.705	4.16667	0.000257905	99.8366	-8.561	3.56667	0.00034249	103.265	1500	10	0.399545	137.926	Operational
Lyostar II	5% Mannitol	2-ml	0.000669459	5% Mannitol	1.01527	0.673932	20	0.275	-11.08	4.16667	0.000267315	102.145	-8.196	3.46667	0.000354942	100.574	1500	10	0.414116	142.148	Operational
Lyostar II	5% Mannitol	2-ml	0.000702374	5% Mannitol	1.01527	0.673932	20	0.3	-10.687	4.06667	0.000276097	100.681	-7.684	3.46667	0.000366583	102.134	1500	10	0.427718	146.089	Operational
Lyostar II	5% Mannitol	2-ml	0.000733789	5% Mannitol	1.01527	0.673932	20	0.325	-10.177	4.06667	0.000284297	102.432	-7.222	3.46667	0.000377508	103.499	1500	10	0.440427	149.772	Operational
Lyostar II	5% Mannitol	2-ml	0.000763805	5% Mannitol	1.01527	0.673932	20	0.35	-9.882	3.96667	0.000291983	100.263	-6.802	3.46667	0.000387768	104.687	1500	10	0.452342	153.224	Operational
Lyostar II	5% Mannitol	2-ml	0.000792514	5% Mannitol	1.01527	0.673932	20	0.375	-9.455	3.96667	0.000299196	101.578	-6.62	3.36667	0.000397448	100.552	1500	10	0.463531	156.466	Operational
Lyostar II	5% Mannitol	2-ml	0.000819998	5% Mannitol	1.01527	0.673932	20	0.4	-9.061	3.96667	0.000305977	102.751	-6.264	3.36667	0.000406574	101.344	1500	10	0.474055	159.515	Operational
Lyostar II	5% Mannitol	2-ml	0.000871595	5% Mannitol	1.01527	0.673932	20	0.45	-8.529	3.86667	0.000318387	100.658	-5.632	3.36667	0.000423398	102.603	1500	10	0.493332	165.101	Operational
Lyostar II	5% Mannitol	2-ml	0.000215141	5% Mannitol	1.01527	0.673932	25	0.02	-20.791	6.58333	0.000127249	100.17	-17.42	5.03333	0.000171256	100.234	1500	10	0.197475	79.3764	Pmin exceeds chamber pressure
Lyostar II	5% Mannitol	2-ml	0.000261077	5% Mannitol	1.01527	0.673932	25	0.04	-18.957	5.93333	0.000147168	100.588	-15.674	4.58333	0.000197767	99.8599	1500	10	0.228341	88.3199	Pmin exceeds chamber pressure
Lyostar II	5% Mannitol	2-ml	0.000304807	5% Mannitol	1.01527	0.673932	25	0.06	-17.553	5.43333	0.000164964	99.9783	-14.248	4.28333	0.000221284	99.9905	1500	10	0.255894	96.3032	Pmin exceeds chamber pressure
Lyostar II	5% Mannitol	2-ml	0.000346486	5% Mannitol	1.01527	0.673932	25	0.08	-16.296	5.13333	0.000181163	100.879	-13.037	4.08333	0.000242621	100.601	1500	10	0.280963	103.567	Pmin exceeds chamber pressure
Lyostar II	5% Mannitol	2-ml	0.000386254	5% Mannitol	1.01527	0.673932	25	0.1	-15.344	4.83333	0.000196007	99.8221	-12.01	3.93333	0.000262125	101.143	1500	10	0.303928	110.221	Pmin exceeds chamber pressure
Lyostar II	5% Mannitol	2-ml	0.000433472	5% Mannitol	1.01527	0.673932	25	0.125	-14.188	4.63333	0.000212962	100.973	-10.938	3.78333	0.000284368	101.375	1500	10	0.330154	117.82	Operational
Lyostar II	5% Mannitol	2-ml	0.000478132	5% Mannitol	1.01527	0.673932	25	0.15	-13.287	4.43333	0.000228405	100.54	-10.108	3.63333	0.000304623	100.01	1500	10	0.354041	124.741	Operational
Lyostar II	5% Mannitol	2-ml	0.000520435	5% Mannitol	1.01527	0.673932	25	0.175	-12.491	4.28333	0.000242563	100.331	-9.238	3.58333	0.000323181	101.661	1500	10	0.375937	131.086	Operational
Lyostar II	5% Mannitol	2-ml	0.000560564	5% Mannitol	1.01527	0.673932	25	0.2	-11.754	4.18333	0.000255609	100.795	-8.617	3.48333	0.000340288	100.289	1500	10	0.396115	136.932	Operational
Lyostar II	5% Mannitol	2-ml	0.000598681	5% Mannitol	1.01527	0.673932	25	0.225	-11.134	4.08333	0.000267677	100.53	-7.991	3.43333	0.000356137	100.512	1500	10	0.414784	142.342	Operational
Lyostar II	5% Mannitol	2-ml	0.000634935	5% Mannitol	1.01527	0.673932	25	0.25	-10.514	4.03333	0.000278888	101.476	-7.453	3.38333	0.000370866	100.204	1500	10	0.432128	147.367	Operational
Lyostar II	5% Mannitol	2-ml	0.000669459	5% Mannitol	1.01527	0.673932	25	0.275	-10.067	3.93333	0.000289324	100.072	-6.871	3.38333	0.000384615	102.067	1500	10	0.44828	152.047	Operational
Lyostar II	5% Mannitol	2-ml	0.000702374	5% Mannitol	1.01527	0.673932	25	0.3	-9.589	3.88333	0.000299084	100.147	-6.462	3.33333	0.000397478	100.981	1500	10	0.463385	156.424	Operational
Lyostar II	5% Mannitol	2-ml	0.000733789	5% Mannitol	1.01527	0.673932	25	0.325	-9.165	3.83333	0.000308226	99.8908	-5.99	3.33333	0.000409538	102.328	1500	10	0.477536	160.524	Operational
Lyostar II	5% Mannitol	2-ml	0.000763805	5% Mannitol	1.01527	0.673932	25	0.35	-8.689	3.83333	0.000316801	101.449	-5.674	3.28333	0.000420889	100.625	1500	10	0.490815	164.372	Operational
Lyostar II	5% Mannitol	2-ml	0.000792514	5% Mannitol	1.01527	0.673932	25	0.375	-8.351	3.78333	0.000324862	100.679	-5.28	3.28333	0.000431585	101.578	1500	10	0.503301	167.99	Operational
Lyostar II	5% Mannitol	2-ml	0.000819998	5% Mannitol	1.01527	0.673932	25	0.4	-7.949	3.78333	0.000332463	101.884	-4.918	3.28333	0.000441698	102.401	1500	10	0.51508	171.402	Operational
Lyostar II	5% Mannitol	2-ml	0.000871595	5% Mannitol	1.01527	0.673932	25	0.45	-7.33	3.73333	0.00034641	101.615	-4.385	3.23333	0.000460301	100.561	1500	10	0.536698	177.666	Operational
Lyostar II	5% Mannitol	2-ml	0.000215141	5% Mannitol	1.01527	0.673932	30	0.02	-19.93	6.25	0.000135041	100.027	-16.488	4.8	0.000182389	99.9377	1500	10	0.209664	82.908	Pmin exceeds chamber pressure
Lyostar II	5% Mannitol	2-ml	0.000261077	5% Mannitol	1.01527	0.673932	30	0.04	-18.066	5.65	0.000156536	100.501	-14.688	4.4	0.000211051	99.8873	1500	10	0.242982	92.5619	Pmin exceeds chamber pressure
Lyostar II	5% Mannitol	2-ml	0.000304807	5% Mannitol	1.01527	0.673932	30	0.06	-16.62	5.2	0.000175801	100.2	-13.182	4.15	0.000236574	100.856	1500	10	0.272817	101.207	Pmin exceeds chamber pressure
Lyostar II	5% Mannitol	2-ml	0.000346486	5% Mannitol	1.01527	0.673932	30	0.08	-15.379	4.9	0.000193371	100.573	-11.979	3.95	0.000259781	100.968	1500	10	0.300018	109.088	Pmin exceeds chamber pressure
Lyostar II	5% Mannitol	2-ml	0.000386254	5% Mannitol	1.01527	0.673932	30	0.1	-14.365	4.65	0.000209501	100.245	-10.958	3.8	0.000281043	101.055	1500	10	0.324982	116.322	Pmin exceeds chamber pressure
Lyostar II	5% Mannitol	2-ml	0.000433472	5% Mannitol	1.01527	0.673932	30	0.125	-13.216	4.45	0.000227958	100.987	-9.894	3.65	0.000305336	100.726	1500	10	0.353544	124.597	Operational
Lyostar II	5% Mannitol	2-ml	0.000478132	5% Mannitol	1.01527	0.673932	30	0.15	-12.33	4.25	0.000244808	100.03	-8.958	3.55	0.000327498	100.973	1500	10	0.379616	132.152	Operational
Lyostar II	5% Mannitol	2-ml	0.000520435	5% Mannitol	1.01527	0.673932	30	0.175	-11.446	4.15	0.000260284	101.134	-8.203	3.45	0.000347839	100.036	1500	10	0.403559	139.089	Operational
Lyostar II	5% Mannitol	2-ml	0.000560564	5% Mannitol	1.01527	0.673932	30	0.2	-10.712	4.05	0.000274565	101.351	-7.466	3.4	0.000366613	100.654	1500	10	0.425654	145.491	Operational
Lyostar II	5% Mannitol	2-ml	0.000598681	5% Mannitol	1.01527	0.673932	30	0.225	-10.097	3.95	0.0002878	100.788	-6.838	3.35	0.000384023	100.631	1500	10	0.446133	151.425	Operational
Lyostar II	5% Mannitol	2-ml	0.000634935	5% Mannitol	1.01527	0.673932	30	0.25	-9.475	3.9	0.000300114	101.595	-6.299	3.3	0.000400227	100.043	1500	10	0.465188	156.946	Operational
Lyostar II	5% Mannitol	2-ml	0.000669459	5% Mannitol	1.01527	0.673932	30	0.275	-9.038	3.8	0.000311605	99.8112	-5.708	3.3	0.000415358	101.907	1500	10	0.482971	162.099	Operational
Lyostar II	5% Mannitol	2-ml	0.000702374	5% Mannitol	1.01527	0.673932	30	0.3	-8.455	3.8	0.000322355	101.911	-5.301	3.25	0.00042952	100.489	1500	10	0.499607	166.919	Operational
Lyostar II	5% Mannitol	2-ml	0.000733789	5% Mannitol	1.01527	0.673932	30	0.325	-8.032	3.75	0.000332437	101.513	-4.822	3.25	0.000442825	101.823	1500	10	0.515213	171.441	Operational
Lyostar II	5% Mannitol	2-ml	0.000763805	5% Mannitol	1.01527	0.673932	30	0.35	-7.657	3.7	0.000341913	100.793	-4.386	3.25	0.000455329	102.98	1500	10	0.529881	175.691	Operational
Lyostar II	5% Mannitol	2-ml	0.000792514	5% Mannitol	1.01527	0.673932	30	0.375	-7.216	3.7	0.000350841	102.206	-4.108	3.2	0.00046713	100.666	1500	10	0.543705	179.697	Operational
Lyostar II	5% Mannitol	2-ml	0.000819998	5% Mannitol	1.01527	0.673932	30	0.4	-6.916	3.65	0.000359256	100.994	-3.74	3.2	0.000478279	101.458	1500	10	0.556737	183.473	Operational
Lyostar II	5% Mannitol	2-ml	0.000871595	5% Mannitol	1.01527	0.673932	30	0.45	-6.297	3.6	0.000374739	100.46	-3.088	3.2	0.000498807	102.701	1500	10	0.580719	190.421	Operational
Lyostar II	5% Mannitol	2-ml	0.000215141	5% Mannitol	1.01527	0.673932	35	0.02	-19.06	6.01667	0.000142945	100.723	-15.513	4.66667	0.000193752	101.136	1500	10	0.222038	86.4936	Pmin exceeds chamber pressure
Lyostar II	5% Mannitol	2-ml	0.000261077	5% Mannitol	1.01527	0.673932	35	0.04	-17.231	5.41667	0.00016603	100.393	-13.739	4.26667	0.000224624	100.291	1500	10	0.257834	96.8655	Pmin exceeds chamber pressure
Lyostar II	5% Mannitol	2-ml	0.000304807	5% Mannitol	1.01527	0.673932	35	0.06	-15.734	5.01667	0.000186778	100.553	-12.249	4.01667	0.00025222	100.628	1500	10	0.289983	106.181	Pmin exceeds chamber pressure
Lyostar II	5% Mannitol	2-ml	0.000346486	5% Mannitol	1.01527	0.673932	35	0.08	-14.513	4.71667	0.000205738	100.371	-11.062	3.81667	0.000277372	100.089	1500	10	0.319353	114.69	Pmin exceeds chamber pressure
Lyostar II	5% Mannitol	2-ml	0.000386254	5% Mannitol	1.01527	0.673932	35	0.1	-13.423	4.51667	0.000223176	101.001	-9.933	3.71667	0.000300468	101.712	1500	10	0.346358	122.515	Pmin exceeds chamber pressure
Lyostar II	5% Mannitol	2-ml	0.000433472	5% Mannitol	1.01527	0.673932	35	0.125	-12.285	4.31667	0.000243171	101.33	-8.878	3.56667	0.000326921	100.858	1500	10	0.377319	131.486	Pmin exceeds chamber pressure
Lyostar II	5% Mannitol	2-ml	0.000478132	5% Mannitol	1.01527	0.673932	35	0.15	-11.415	4.11667	0.000261456	99.8397	-7.945	3.46667	0.0003511	100.683	1500	10	0.405631	139.689	Operational
Lyostar II	5% Mannitol	2-ml	0.000520435	5% Mannitol	1.01527	0.673932	35	0.175	-10.535	4.01667	0.000278276	100.646	-7.066	3.41667	0.000373337	101.942	1500	10	0.431674	147.235	Operational
Lyostar II	5% Mannitol	2-ml	0.000560564	5% Mannitol	1.01527	0.673932	35	0.2	-9.808	3.91667	0.000293831	100.516	-6.326	3.36667	0.000393908	102.417	1500	10	0.455758	154.214	Operational
Lyostar II	5% Mannitol	2-ml	0.000598681	5% Mannitol	1.01527	0.673932	35	0.225	-9.09	3.86667	0.000308262	101.724	-5.698	3.31667	0.000413001	102.205	1500	10	0.478103	160.688	Operational
Lyostar II	5% Mannitol	2-ml	0.000634935	5% Mannitol	1.01527	0.673932	35	0.25	-8.582	3.76667	0.000321714	100.134	-5.159	3.26667	0.000430797	101.389	1500	10	0.498933	166.724	Operational
Lyostar II	5% Mannitol	2-ml	0.000669459	5% Mannitol	1.01527	0.673932	35	0.275	-8.041	3.71667	0.000334279	100.243	-4.693	3.21667	0.00044743	100.038	1500	10	0.518391	172.362	Operational
Lyostar II	5% Mannitol	2-ml	0.000702374	5% Mannitol	1.01527	0.673932	35	0.3	-7.566	3.66667	0.000346054	99.9338	-4.156	3.21667	0.000463022	101.6	1500	10	0.536626	177.645	Operational
Lyostar II	5% Mannitol	2-ml	0.000733789	5% Mannitol	1.01527	0.673932	35	0.325	-7.031	3.66667	0.000357109	101.785	-3.672	3.21667	0.000477673	102.962	1500	10	0.553749	182.607	Operational
Lyostar II	5% Mannitol	2-ml	0.000763805	5% Mannitol	1.01527	0.673932	35	0.35	-6.66	3.61667	0.000367513	100.844	-3.358	3.16667	0.000491469	100.545	1500	10	0.569863	187.276	Operational
Lyostar II	5% Mannitol	2-ml	0.000792514	5% Mannitol	1.01527	0.673932	35	0.375	-6.214	3.61667	0.000377328	102.276	-2.954	3.16667	0.000504488	101.477	1500	10	0.585065	191.681	Operational
Lyostar II	5% Mannitol	2-ml	0.000819998	5% Mannitol	1.01527	0.673932	35	0.4	-5.919	3.56667	0.000386591	100.814	-2.584	3.16667	0.000516788	102.273	1500	10	0.599416	195.839	Operational
Lyostar II	5% Mannitol	2-ml	0.000871595	5% Mannitol	1.01527	0.673932	35	0.45	-5.302	3.51667	0.000403664	100.013	-1.927	3.16667	0.000539474	103.522	1500	10	0.625868	203.503	Operational
Lyostar II	5% Mannitol	2-ml	0.000215141	5% Mannitol	1.01527	0.673932	40	0.02	-18.295	5.78333	0.000150961	100.609	-14.744	4.48333	0.000205343	100.095	1500	10	0.234599	90.1331	Pmin exceeds chamber pressure
Lyostar II	5% Mannitol	2-ml	0.000261077	5% Mannitol	1.01527	0.673932	40	0.04	-16.43	5.23333	0.000175655	100.494	-12.798	4.18333	0.000238493	101.421	1500	10	0.272909	101.233	Pmin exceeds chamber pressure
Lyostar II	5% Mannitol	2-ml	0.000304807	5% Mannitol	1.01527	0.673932	40	0.06	-14.963	4.83333	0.000197911	99.9363	-11.324	3.93333	0.000268237	101.187	1500	10	0.307415	111.232	Pmin exceeds chamber pressure
Lyostar II	5% Mannitol	2-ml	0.000346486	5% Mannitol	1.01527	0.673932	40	0.08	-13.67	4.58333	0.000218287	100.584	-10.154	3.73333	0.000295424	100.05	1500	10	0.339	120.383	Pmin exceeds chamber pressure
Lyostar II	5% Mannitol	2-ml	0.000386254	5% Mannitol	1.01527	0.673932	40	0.1	-12.595	4.38333	0.000237065	100.777	-9.028	3.63333	0.00032045	101.315	1500	10	0.368106	128.817	Pmin exceeds chamber pressure
Lyostar II	5% Mannitol	2-ml	0.000433472	5% Mannitol	1.01527	0.673932	40	0.125	-11.473	4.18333	0.000258629	100.567	-7.987	3.48333	0.000349185	99.8069	1500	10	0.401527	138.5	Pmin exceeds chamber pressure
Lyostar II	5% Mannitol	2-ml	0.000478132	5% Mannitol	1.01527	0.673932	40	0.15	-10.511	4.03333	0.000278394	100.407	-6.923	3.43333	0.000375521	101.862	1500	10	0.432161	147.377	Operational
Lyostar II	5% Mannitol	2-ml	0.000520435	5% Mannitol	1.01527	0.673932	40	0.175	-9.636	3.93333	0.000296608	100.946	-6.18	3.33333	0.000399802	100.008	1500	10	0.460391	155.556	Operational
Lyostar II	5% Mannitol	2-ml	0.000560564	5% Mannitol	1.01527	0.673932	40	0.2	-8.916	3.83333	0.000313475	100.493	-5.44	3.28333	0.000422305	100.105	1500	10	0.486537	163.132	Operational
Lyostar II	5% Mannitol	2-ml	0.000598681	5% Mannitol	1.01527	0.673932	40	0.225	-8.198	3.78333	0.000329151	101.53	-4.673	3.28333	0.000443243	102.786	1500	10	0.510841	170.174	Operational
Lyostar II	5% Mannitol	2-ml	0.000634935	5% Mannitol	1.01527	0.673932	40	0.25	-7.578	3.73333	0.00034378	102.011	-4.134	3.23333	0.00046279	101.692	1500	10	0.533522	176.746	Operational
Lyostar II	5% Mannitol	2-ml	0.000669459	5% Mannitol	1.01527	0.673932	40	0.275	-7.039	3.68333	0.000357474	101.997	-3.668	3.18333	0.000481098	100.032	1500	10	0.554755	182.898	Operational
Lyostar II	5% Mannitol	2-ml	0.000702374	5% Mannitol	1.01527	0.673932	40	0.3	-6.567	3.63333	0.000370314	101.536	-3.126	3.18333	0.000498289	101.596	1500	10	0.574668	188.668	Operational
Lyostar II	5% Mannitol	2-ml	0.000733789	5% Mannitol	1.01527	0.673932	40	0.325	-6.152	3.58333	0.000382392	100.678	-2.638	3.18333	0.000514459	102.957	1500	10	0.593398	194.095	Operational
Lyostar II	5% Mannitol	2-ml	0.000763805	5% Mannitol	1.01527	0.673932	40	0.35	-5.662	3.58333	0.000393765	102.323	-2.323	3.13333	0.00052971	100.168	1500	10	0.611039	199.207	Operational
Lyostar II	5% Mannitol	2-ml	0.000792514	5% Mannitol	1.01527	0.673932	40	0.375	-5.335	3.53333	0.000404507	100.86	-1.915	3.13333	0.000544117	101.085	1500	10	0.627702	204.035	Operational
Lyostar II	5% Mannitol	2-ml	0.000819998	5% Mannitol	1.01527	0.673932	40	0.4	-4.922	3.53333	0.000414669	102.122	-1.541	3.13333	0.000557738	101.865	1500	10	0.643464	208.602	Operational
Lyostar II	5% Mannitol	2-ml	0.000871595	5% Mannitol	1.01527	0.673932	40	0.45	-4.307	3.48333	0.000433417	101.107	-0.877	3.13333	0.000582903	103.083	1500	10	0.672548	217.029	Operational
Lyostar II	5% Mannitol	2-ml	0.000215141	5% Mannitol	1.01527	0.673932	45	0.02	-17.618	5.56	0.000159088	99.8768	-13.965	4.36	0.000217164	99.88	1500	10	0.247343	93.8256	Pmin exceeds chamber pressure
Lyostar II	5% Mannitol	2-ml	0.000261077	5% Mannitol	1.01527	0.673932	45	0.04	-15.713	5.06	0.000185417	100.006	-12.073	4.05	0.000252667	99.98	1500	10	0.288213	105.668	Pmin exceeds chamber pressure
Lyostar II	5% Mannitol	2-ml	0.000304807	5% Mannitol	1.01527	0.673932	45	0.06	-14.185	4.71	0.00020921	100.094	-10.554	3.83	0.000284649	100.047	1500	10	0.325131	116.365	Pmin exceeds chamber pressure
Lyostar II	5% Mannitol	2-ml	0.000346486	5% Mannitol	1.01527	0.673932	45	0.08	-12.933	4.45	0.000231031	99.8924	-9.301	3.67	0.000313963	99.9531	1500	10	0.358986	126.174	Pmin exceeds chamber pressure
Lyostar II	5% Mannitol	2-ml	0.000386254	5% Mannitol	1.01527	0.673932	45	0.1	-11.854	4.26	0.000251181	99.9001	-8.236	3.55	0.000341024	99.8259	1500	10	0.390249	135.233	Pmin exceeds chamber pressure
Lyostar II	5% Mannitol	2-ml	0.000433472	5% Mannitol	1.01527	0.673932	45	0.125	-10.706	4.08	0.000274369	99.8534	-7.067	3.45	0.000372192	100.319	1500	10	0.426227	145.657	Pmin exceeds chamber pressure
Lyostar II	5% Mannitol	2-ml	0.000478132	5% Mannitol	1.01527	0.673932	45	0.15	-9.71	3.95	0.000295659	100.042	-6.088	3.37	0.000400844	100.394	1500	10	0.459267	155.23	Pmin exceeds chamber pressure
Lyostar II	5% Mannitol	2-ml	0.000520435	5% Mannitol	1.01527	0.673932	45	0.175	-8.842	3.85	0.000315323	100.234	-5.264	3.3	0.000427349	99.8687	1500	10	0.489788	164.074	Operational
Lyostar II	5% Mannitol	2-ml	0.000560564	5% Mannitol	1.01527	0.673932	45	0.2	-8.106	3.76	0.000333554	99.8687	-4.494	3.26	0.000451977	100.379	1500	10	0.518095	172.276	Operational
Lyostar II	5% Mannitol	2-ml	0.000598681	5% Mannitol	1.01527	0.673932	45	0.225	-7.416	3.7	0.000350539	100.176	-3.836	3.22	0.000474951	100.217	1500	10	0.544471	179.918	Operational
Lyostar II	5% Mannitol	2-ml	0.000634935	5% Mannitol	1.01527	0.673932	45	0.25	-6.826	3.64	0.000366409	99.8563	-3.239	3.19	0.000496459	100.213	1500	10	0.569121	187.061	Operational
Lyostar II	5% Mannitol	2-ml	0.000669459	5% Mannitol	1.01527	0.673932	45	0.275	-6.264	3.6	0.000381283	100.1	-2.686	3.17	0.000516651	100.534	1500	10	0.59223	193.757	Operational
Lyostar II	5% Mannitol	2-ml	0.000702374	5% Mannitol	1.01527	0.673932	45	0.3	-5.77	3.56	0.000395257	99.9251	-2.195	3.15	0.000535658	100.505	1500	10	0.613945	200.049	Operational
Lyostar II	5% Mannitol	2-ml	0.000733789	5% Mannitol	1.01527	0.673932	45	0.325	-5.306	3.53	0.000408419	99.9848	-1.754	3.13	0.000553581	100.163	1500	10	0.634403	205.976	Operational
Lyostar II	5% Mannitol	2-ml	0.000763805	5% Mannitol	1.01527	0.673932	45	0.35	-4.864	3.51	0.000420832	100.368	-1.33	3.12	0.000570506	100.409	1500	10	0.653699	211.567	Operational
Lyostar II	5% Mannitol	2-ml	0.000792514	5% Mannitol	1.01527	0.673932	45	0.375	-4.49	3.48	0.000432566	99.8726	-0.943	3.11	0.000586534	100.455	1500	10	0.671944	216.854	Operational
Lyostar II	5% Mannitol	2-ml	0.000819998	5% Mannitol	1.01527	0.673932	45	0.4	-4.099	3.47	0.000443675	100.453	-0.589	3.1	0.000601732	100.32	1500	10	0.689221	221.86	Operational
Lyostar II	5% Mannitol	2-ml	0.000871595	5% Mannitol	1.01527	0.673932	45	0.45	-3.434	3.44	0.000464219	100.459	0.063	3.09	0.000629847	100.537	1500	10	0.721173	231.118	Operational
Lyostar II	5% Mannitol	2-ml	0.000215141	5% Mannitol	1.01527	0.673932	50	0.02	-16.918	5.40667	0.000167322	99.9645	-13.215	4.26667	0.000229209	99.8626	1500	10	0.260266	97.5701	Pmin exceeds chamber pressure
Lyostar II	5% Mannitol	2-ml	0.000261077	5% Mannitol	1.01527	0.673932	50	0.04	-14.996	4.93667	0.000195315	100.072	-11.306	3.97667	0.000267147	99.8651	1500	10	0.303747	110.169	Pmin exceeds chamber pressure
Lyostar II	5% Mannitol	2-ml	0.000304807	5% Mannitol	1.01527	0.673932	50	0.06	-13.455	4.60667	0.000220674	100.114	-9.755	3.77667	0.000301461	100.131	1500	10	0.34313	121.58	Pmin exceeds chamber pressure
Lyostar II	5% Mannitol	2-ml	0.000346486	5% Mannitol	1.01527	0.673932	50	0.08	-12.181	4.36667	0.000243985	100.04	-8.488	3.62667	0.000333013	99.9863	1500	10	0.379332	132.069	Pmin exceeds chamber pressure
Lyostar II	5% Mannitol	2-ml	0.000386254	5% Mannitol	1.01527	0.673932	50	0.1	-11.095	4.18667	0.000265549	99.9752	-7.403	3.51667	0.000362236	99.9502	1500	10	0.412826	141.774	Pmin exceeds chamber pressure
Lyostar II	5% Mannitol	2-ml	0.000433472	5% Mannitol	1.01527	0.673932	50	0.125	-9.938	4.01667	0.000290414	99.8605	-6.239	3.41667	0.00039601	100.04	1500	10	0.451461	152.969	Pmin exceeds chamber pressure
Lyostar II	5% Mannitol	2-ml	0.000478132	5% Mannitol	1.01527	0.673932	50	0.15	-8.927	3.89667	0.000313291	100.113	-5.231	3.34667	0.000427178	100.383	1500	10	0.48702	163.272	Pmin exceeds chamber pressure
Lyostar II	5% Mannitol	2-ml	0.000520435	5% Mannitol	1.01527	0.673932	50	0.175	-8.067	3.79667	0.000334465	99.9764	-4.378	3.28667	0.000456104	100.217	1500	10	0.519943	172.811	Operational
Lyostar II	5% Mannitol	2-ml	0.000560564	5% Mannitol	1.01527	0.673932	50	0.2	-7.284	3.72667	0.000354143	100.324	-3.636	3.23667	0.000483092	99.8219	1500	10	0.550556	181.682	Operational
Lyostar II	5% Mannitol	2-ml	0.000598681	5% Mannitol	1.01527	0.673932	50	0.225	-6.626	3.65667	0.000372502	99.8717	-2.945	3.20667	0.000508355	100.211	1500	10	0.579131	189.961	Operational
Lyostar II	5% Mannitol	2-ml	0.000634935	5% Mannitol	1.01527	0.673932	50	0.25	-6.011	3.60667	0.000389688	99.8746	-2.343	3.17667	0.000532088	100.062	1500	10	0.605892	197.715	Operational
Lyostar II	5% Mannitol	2-ml	0.000669459	5% Mannitol	1.01527	0.673932	50	0.275	-5.451	3.56667	0.000405821	99.9487	-1.759	3.16667	0.000554443	101.146	1500	10	0.631025	204.997	Operational
Lyostar II	5% Mannitol	2-ml	0.000702374	5% Mannitol	1.01527	0.673932	50	0.3	-4.931	3.53667	0.000421001	100.22	-1.211	3.16667	0.000575544	102.823	1500	10	0.654683	211.852	Operational
Lyostar II	5% Mannitol	2-ml	0.000733789	5% Mannitol	1.01527	0.673932	50	0.325	-4.468	3.50667	0.000435322	100.151	-0.72	3.16667	0.000595521	104.308	1500	10	0.677013	218.323	Operational
Lyostar II	5% Mannitol	2-ml	0.000763805	5% Mannitol	1.01527	0.673932	50	0.35	-4.026	3.48667	0.000448852	100.445	-0.275	3.16667	0.000614443	105.615	1500	10	0.698117	224.437	Operational
Lyostar II	5% Mannitol	2-ml	0.000792514	5% Mannitol	1.01527	0.673932	50	0.375	-3.653	3.45667	0.000461665	99.8005	0.128	3.16667	0.000632427	106.774	1500	10	0.718111	230.231	Operational
Lyostar II	5% Mannitol	2-ml	0.000819998	5% Mannitol	1.01527	0.673932	50	0.4	-3.261	3.44667	0.000473809	100.332	0.498	3.16667	0.000649505	107.789	1500	10	0.737068	235.723	Operational
Lyostar II	5% Mannitol	2-ml	0.000871595	5% Mannitol	1.01527	0.673932	50	0.45	-2.596	3.41667	0.000496305	100.169	1.15	3.16667	0.000681281	109.469	1500	10	0.772205	245.904	Operational
Lyostar II	5% Mannitol	2-ml	0.000215141	5% Mannitol	1.01527	1.34786	-35	0.02	-38.232	110.733	3.65211e-05	99.0296	-37.404	95.3333	5.01908e-05	99.0747	1500	10	0.0568321	38.6251	Pmin exceeds chamber pressure
Lyostar II	5% Mannitol	2-ml	0.000261077	5% Mannitol	1.01527	1.34786	-35	0.04	-37.4141	121.333	3.12747e-05	99.0167	-36.7796	105.133	4.39878e-05	99.0214	1500	10	0.048819	36.3033	Operational
Lyostar II	5% Mannitol	2-ml	0.000304807	5% Mannitol	1.01527	1.34786	-35	0.06	-36.8028	138.333	2.65893e-05	99.0151	-36.3184	120.733	3.77692e-05	99.0873	1500	10	0.0415609	34.2003	Operational
Lyostar II	5% Mannitol	2-ml	0.000346486	5% Mannitol	1.01527	1.34786	-35	0.08	-36.3217	165.133	2.18734e-05	99.0102	-35.9613	144.733	3.12494e-05	99.0247	1500	10	0.0342165	32.0722	Operational
Lyostar II	5% Mannitol	2-ml	0.000386254	5% Mannitol	1.01527	1.34786	-35	0.1	-35.928	210.133	1.69966e-05	99.0571	-35.6717	184.933	2.4375e-05	99.0505	1500	10	0.0266017	29.8658	Operational
Lyostar II	5% Mannitol	2-ml	0.000433472	5% Mannitol	1.01527	1.34786	-35	0.125	-35.5223	331.133	1.06629e-05	99.0214	-35.3761	292.733	1.53424e-05	99.0056	1500	10	0.0166963	26.9958	Operational
Lyostar II	5% Mannitol	2-ml	0.000478132	5% Mannitol	1.01527	1.34786	-35	0.15	-35.1834	851.533	4.10938e-06	99.0012	-35.1315	755.933	5.9269e-06	99.0007	1500	10	0.0064367	24.023	Operational
Lyostar II	5% Mannitol	2-ml	0.000215141	5% Mannitol	1.01527	1.34786	-30	0.02	-34.9323	76.3	4.48036e-05	99.1312	-33.7841	63.7	6.02851e-05	99.0291	1500	10	0.0695277	42.3036	Pmin exceeds chamber pressure
Lyostar II	5% Mannitol	2-ml	0.000261077	5% Mannitol	1.01527	1.34786	-30	0.04	-33.9983	77.1	4.26558e-05	99.1618	-33.0362	64.9	5.87723e-05	99.1111	1500	10	0.0664012	41.3978	Pmin exceeds chamber pressure
Lyostar II	5% Mannitol	2-ml	0.000304807	5% Mannitol	1.01527	1.34786	-30	0.06	-33.2936	79.7	4.04705e-05	99.1388	-32.4814	67.5	5.64445e-05	99.0708	1500	10	0.0631018	40.4418	Operational
Lyostar II	5% Mannitol	2-ml	0.000346486	5% Mannitol	1.01527	1.34786	-30	0.08	-32.7364	83.9	3.79912e-05	99.0289	-32.0474	71.5	5.3422e-05	99.0097	1500	10	0.0593014	39.3406	Operational
Lyostar II	5% Mannitol	2-ml	0.000386254	5% Mannitol	1.01527	1.34786	-30	0.1	-32.2768	90.1	3.51725e-05	99.0474	-31.6925	77.3	4.9768e-05	99.1482	1500	10	0.0549481	38.0792	Operational
Lyostar II	5% Mannitol	2-ml	0.000433472	5% Mannitol	1.01527	1.34786	-30	0.125	-31.8011	101.1	3.12128e-05	99.0879	-31.3316	87.1	4.44444e-05	99.1307	1500	10	0.048804	36.299	Operational
Lyostar II	5% Mannitol	2-ml	0.000478132	5% Mannitol	1.01527	1.34786	-30	0.15	-31.4048	117.1	2.68449e-05	99.0685	-31.0337	101.3	3.8425e-05	99.1013	1500	10	0.0420043	34.3288	Operational
Lyostar II	5% Mannitol	2-ml	0.000520435	5% Mannitol	1.01527	1.34786	-30	0.175	-31.0653	141.5	2.21483e-05	99.0736	-30.7811	122.7	3.18434e-05	99.0289	1500	10	0.0346767	32.2056	Operational
Lyostar II	5% Mannitol	2-ml	0.000560564	5% Mannitol	1.01527	1.34786	-30	0.2	-30.7691	181.5	1.71953e-05	99.0041	-30.5615	158.1	2.48152e-05	99.049	1500	10	0.0269359	29.9627	Operational
Lyostar II	5% Mannitol	2-ml	0.000598681	5% Mannitol	1.01527	1.34786	-30	0.225	-30.5052	258.3	1.20446e-05	99.0153	-30.3678	225.5	1.74376e-05	99.0313	1500	10	0.0188759	27.6273	Operational
Lyostar II	5% Mannitol	2-ml	0.000634935	5% Mannitol	1.01527	1.34786	-30	0.25	-30.2675	459.5	6.74732e-06	99.0248	-30.1943	401.9	9.79385e-06	99.0114	1500	10	0.010578	25.223	Operational
Lyostar II	5% Mannitol	2-ml	0.000669459	5% Mannitol	1.01527	1.34786	-30	0.275	-30.0507	2295.9	1.34471e-06	99.0017	-30.0367	2013.1	1.95708e-06	99.006	1500	10	0.00210893	22.7691	Operational
Lyostar II	5% Mannitol	2-ml	0.000215141	5% Mannitol	1.01527	1.34786	-25	0.02	-32.0005	56.2667	5.25079e-05	99.0809	-30.5256	45.8667	6.97075e-05	99.0543	1500	10	0.0813418	45.7268	Pmin exceeds chamber pressure
Lyostar II	5% Mannitol	2-ml	0.000261077	5% Mannitol	1.01527	1.34786	-25	0.04	-30.9516	54.2667	5.32296e-05	99.0861	-29.6475	44.6667	7.20931e-05	99.2101	1500	10	0.082674	46.1128	Pmin exceeds chamber pressure
Lyostar II	5% Mannitol	2-ml	0.000304807	5% Mannitol	1.01527	1.34786	-25	0.06	-30.1503	53.4667	5.34676e-05	99.0891	-28.9902	44.2667	7.32333e-05	99.1739	1500	10	0.0831663	46.2554	Operational
Lyostar II	5% Mannitol	2-ml	0.000346486	5% Mannitol	1.01527	1.34786	-25	0.08	-29.5113	53.4667	5.31984e-05	99.0483	-28.4729	44.4667	7.34584e-05	99.0633	1500	10	0.0828365	46.1599	Operational
Lyostar II	5% Mannitol	2-ml	0.000386254	5% Mannitol	1.01527	1.34786	-25	0.1	-28.9794	54.2667	5.24439e-05	99.2029	-28.0479	45.2667	7.28971e-05	99.088	1500	10	0.0817339	45.8404	Operational
Lyostar II	5% Mannitol	2-ml	0.000433472	5% Mannitol	1.01527	1.34786	-25	0.125	-28.4319	55.8667	5.09036e-05	99.1724	-27.6119	46.8667	7.12638e-05	99.0883	1500	10	0.0794095	45.1669	Operational
Lyostar II	5% Mannitol	2-ml	0.000478132	5% Mannitol	1.01527	1.34786	-25	0.15	-27.9743	58.2667	4.88e-05	99.1315	-27.2525	49.0667	6.87573e-05	99.0071	1500	10	0.0761936	44.2351	Operational
Lyostar II	5% Mannitol	2-ml	0.000520435	5% Mannitol	1.01527	1.34786	-25	0.175	-27.5833	61.4667	4.62291e-05	99.0474	-26.9459	52.0667	6.55181e-05	99.0597	1500	10	0.072237	43.0887	Operational
Lyostar II	5% Mannitol	2-ml	0.000560564	5% Mannitol	1.01527	1.34786	-25	0.2	-27.2411	65.6667	4.3271e-05	99.0201	-26.6809	55.8667	6.16577e-05	99.1008	1500	10	0.0676645	41.7638	Operational
Lyostar II	5% Mannitol	2-ml	0.000598681	5% Mannitol	1.01527	1.34786	-25	0.225	-26.9372	71.0667	3.99937e-05	99.0378	-26.4477	60.6667	5.7272e-05	99.1511	1500	10	0.0625823	40.2912	Operational
Lyostar II	5% Mannitol	2-ml	0.000634935	5% Mannitol	1.01527	1.34786	-25	0.25	-26.6632	78.0667	3.64547e-05	99.1533	-26.2404	66.6667	5.24408e-05	99.1225	1500	10	0.0570799	38.6969	Operational
Lyostar II	5% Mannitol	2-ml	0.000669459	5% Mannitol	1.01527	1.34786	-25	0.275	-26.4163	86.8667	3.27009e-05	99.088	-26.0527	74.4667	4.72346e-05	99.1651	1500	10	0.0512314	37.0023	Operational
Lyostar II	5% Mannitol	2-ml	0.000702374	5% Mannitol	1.01527	1.34786	-25	0.3	-26.1899	98.4667	2.87733e-05	99.003	-25.8829	84.4667	4.17146e-05	99.0013	1500	10	0.0451011	35.226	Operational
Lyostar II	5% Mannitol	2-ml	0.000733789	5% Mannitol	1.01527	1.34786	-25	0.325	-25.9798	114.467	2.47069e-05	99.002	-25.7251	98.4667	3.59356e-05	99.0698	1500	10	0.0387447	33.3843	Operational
Lyostar II	5% Mannitol	2-ml	0.000763805	5% Mannitol	1.01527	1.34786	-25	0.35	-25.7841	137.467	2.05307e-05	99.0115	-25.5791	118.467	2.99455e-05	99.098	1500	10	0.0322083	31.4904	Operational
Lyostar II	5% Mannitol	2-ml	0.000792514	5% Mannitol	1.01527	1.34786	-25	0.375	-25.6006	173.067	1.62697e-05	99.0309	-25.443	149.267	2.3787e-05	99.0817	1500	10	0.0255322	29.556	Operational
Lyostar II	5% Mannitol	2-ml	0.000819998	5% Mannitol	1.01527	1.34786	-25	0.4	-25.4277	235.067	1.1946e-05	99.0472	-25.315	202.867	1.75005e-05	99.06	1500	10	0.0187522	27.5915	Operational
Lyostar II	5% Mannitol	2-ml	0.000871595	5% Mannitol	1.01527	1.34786	-25	0.45	-25.1081	876.067	3.18164e-06	99.0021	-25.0794	757.467	4.67483e-06	99.0024	1500	10	0.00499643	23.6057	Operational
Lyostar II	5% Mannitol	2-ml	0.000215141	5% Mannitol	1.01527	1.34786	-20	0.02	-29.3899	43.8333	5.9844e-05	99.2936	-27.605	35.0333	7.88396e-05	99.3551	1500	10	0.0926153	48.9933	Pmin exceeds chamber pressure
Lyostar II	5% Mannitol	2-ml	0.000261077	5% Mannitol	1.01527	1.34786	-20	0.04	-28.2349	41.0333	6.31275e-05	99.2456	-26.6082	33.0333	8.44422e-05	99.2998	1500	10	0.0978884	50.5212	Pmin exceeds chamber pressure
Lyostar II	5% Mannitol	2-ml	0.000304807	5% Mannitol	1.01527	1.34786	-20	0.06	-27.3466	39.2333	6.56099e-05	99.1311	-25.8466	31.8333	8.85395e-05	99.2927	1500	10	0.101854	51.6703	Operational
Lyostar II	5% Mannitol	2-ml	0.000346486	5% Mannitol	1.01527	1.34786	-20	0.08	-26.6234	38.2333	6.74201e-05	99.279	-25.2465	31.0333	9.15827e-05	99.0747	1500	10	0.104755	52.5106	Operational
Lyostar II	5% Mannitol	2-ml	0.000386254	5% Mannitol	1.01527	1.34786	-20	0.1	-26.0262	37.6333	6.86309e-05	99.333	-24.7378	30.8333	9.3745e-05	99.4387	1500	10	0.106714	53.0782	Operational
Lyostar II	5% Mannitol	2-ml	0.000433472	5% Mannitol	1.01527	1.34786	-20	0.125	-25.4096	37.2333	6.94213e-05	99.1906	-24.2291	30.6333	9.54197e-05	99.2255	1500	10	0.108032	53.4602	Operational
Lyostar II	5% Mannitol	2-ml	0.000478132	5% Mannitol	1.01527	1.34786	-20	0.15	-24.8922	37.2333	6.9531e-05	99.0724	-23.8016	30.8333	9.61341e-05	99.2479	1500	10	0.108287	53.5342	Operational
Lyostar II	5% Mannitol	2-ml	0.000520435	5% Mannitol	1.01527	1.34786	-20	0.175	-24.4445	37.6333	6.9067e-05	99.1268	-23.4404	31.2333	9.60358e-05	99.1824	1500	10	0.107646	53.3484	Operational
Lyostar II	5% Mannitol	2-ml	0.000560564	5% Mannitol	1.01527	1.34786	-20	0.2	-24.0567	38.2333	6.81173e-05	99.0551	-23.1281	31.8333	9.52371e-05	99.0999	1500	10	0.106244	52.9422	Operational
Lyostar II	5% Mannitol	2-ml	0.000598681	5% Mannitol	1.01527	1.34786	-20	0.225	-23.7075	39.2333	6.67544e-05	99.2698	-22.8534	32.6333	9.38302e-05	99.0332	1500	10	0.104193	52.3479	Operational
Lyostar II	5% Mannitol	2-ml	0.000634935	5% Mannitol	1.01527	1.34786	-20	0.25	-23.4028	40.2333	6.50383e-05	99.0534	-22.6018	33.8333	9.18895e-05	99.3967	1500	10	0.101585	51.5923	Operational
Lyostar II	5% Mannitol	2-ml	0.000669459	5% Mannitol	1.01527	1.34786	-20	0.275	-23.1215	41.6333	6.30195e-05	99.1239	-22.3818	35.0333	8.94774e-05	99.3503	1500	10	0.0984979	50.6978	Operational
Lyostar II	5% Mannitol	2-ml	0.000702374	5% Mannitol	1.01527	1.34786	-20	0.3	-22.8659	43.2333	6.07413e-05	99.101	-22.1819	36.4333	8.66491e-05	99.289	1500	10	0.0949981	49.6837	Operational
Lyostar II	5% Mannitol	2-ml	0.000733789	5% Mannitol	1.01527	1.34786	-20	0.325	-22.6275	45.2333	5.8241e-05	99.2759	-21.9993	38.0333	8.34516e-05	99.1778	1500	10	0.0911431	48.5667	Operational
Lyostar II	5% Mannitol	2-ml	0.000763805	5% Mannitol	1.01527	1.34786	-20	0.35	-22.4089	47.4333	5.55498e-05	99.2689	-21.8277	40.0333	7.99271e-05	99.318	1500	10	0.0869813	47.3608	Operational
Lyostar II	5% Mannitol	2-ml	0.000792514	5% Mannitol	1.01527	1.34786	-20	0.375	-22.2077	49.8333	5.26972e-05	99.0382	-21.6702	42.2333	7.61152e-05	99.2814	1500	10	0.0825585	46.0793	Operational
Lyostar II	5% Mannitol	2-ml	0.000819998	5% Mannitol	1.01527	1.34786	-20	0.4	-22.0154	52.8333	4.97059e-05	99.0797	-21.5251	44.6333	7.20502e-05	99.0131	1500	10	0.0779105	44.7326	Operational
Lyostar II	5% Mannitol	2-ml	0.000871595	5% Mannitol	1.01527	1.34786	-20	0.45	-21.6624	60.4333	4.33947e-05	99.1397	-21.2537	51.2333	6.32887e-05	99.16	1500	10	0.0680761	41.883	Operational
Lyostar II	5% Mannitol	2-ml	0.000215141	5% Mannitol	1.01527	1.34786	-15	0.02	-27.0782	35.4	6.69738e-05	99.3043	-25.0129	27.8	8.79047e-05	99.3426	1500	10	0.1036	52.1762	Pmin exceeds chamber pressure
Lyostar II	5% Mannitol	2-ml	0.000261077	5% Mannitol	1.01527	1.34786	-15	0.04	-25.8341	32.4	7.25263e-05	99.0248	-23.8865	25.8	9.62273e-05	99.5524	1500	10	0.112345	54.7098	Pmin exceeds chamber pressure
Lyostar II	5% Mannitol	2-ml	0.000304807	5% Mannitol	1.01527	1.34786	-15	0.06	-24.8425	30.6	7.70431e-05	99.3514	-23.0279	24.4	0.00010285	99.5064	1500	10	0.119436	56.7645	Operational
Lyostar II	5% Mannitol	2-ml	0.000346486	5% Mannitol	1.01527	1.34786	-15	0.08	-24.0562	29.2	8.07552e-05	99.2406	-22.3427	23.4	0.0001083	99.3576	1500	10	0.125265	58.4534	Operational
Lyostar II	5% Mannitol	2-ml	0.000386254	5% Mannitol	1.01527	1.34786	-15	0.1	-23.4002	28.2	8.37734e-05	99.1537	-21.7647	22.8	0.000112789	99.5659	1500	10	0.130012	59.8291	Operational
Lyostar II	5% Mannitol	2-ml	0.000433472	5% Mannitol	1.01527	1.34786	-15	0.125	-22.7071	27.4	8.6721e-05	99.2429	-21.1773	22.2	0.00011729	99.4187	1500	10	0.134667	61.1777	Operational
Lyostar II	5% Mannitol	2-ml	0.000478132	5% Mannitol	1.01527	1.34786	-15	0.15	-22.133	26.8	8.88936e-05	99.0669	-20.6901	21.8	0.000120764	99.2015	1500	10	0.138121	62.1785	Operational
Lyostar II	5% Mannitol	2-ml	0.000520435	5% Mannitol	1.01527	1.34786	-15	0.175	-21.6243	26.6	9.04108e-05	99.4062	-20.2719	21.6	0.000123374	99.114	1500	10	0.140561	62.8855	Operational
Lyostar II	5% Mannitol	2-ml	0.000560564	5% Mannitol	1.01527	1.34786	-15	0.2	-21.1936	26.4	9.13683e-05	99.2775	-19.9029	21.6	0.000125242	99.2854	1500	10	0.142133	63.3412	Operational
Lyostar II	5% Mannitol	2-ml	0.000598681	5% Mannitol	1.01527	1.34786	-15	0.225	-20.8072	26.4	9.18424e-05	99.3384	-19.5867	21.6	0.000126464	99.1206	1500	10	0.142957	63.5797	Operational
Lyostar II	5% Mannitol	2-ml	0.000634935	5% Mannitol	1.01527	1.34786	-15	0.25	-20.4694	26.4	9.18976e-05	99.0831	-19.2962	21.8	0.000127115	99.3487	1500	10	0.143129	63.6296	Operational
Lyostar II	5% Mannitol	2-ml	0.000669459	5% Mannitol	1.01527	1.34786	-15	0.275	-20.1563	26.6	9.15848e-05	99.1258	-19.0404	22	0.000127258	99.3311	1500	10	0.142728	63.5135	Operational
Lyostar II	5% Mannitol	2-ml	0.000702374	5% Mannitol	1.01527	1.34786	-15	0.3	-19.863	27	9.09501e-05	99.4899	-18.8128	22.2	0.000126944	99.098	1500	10	0.141824	63.2516	Operational
Lyostar II	5% Mannitol	2-ml	0.000733789	5% Mannitol	1.01527	1.34786	-15	0.325	-19.6111	27.2	9.00303e-05	99.0742	-18.5956	22.6	0.000126218	99.3236	1500	10	0.140474	62.8603	Operational
Lyostar II	5% Mannitol	2-ml	0.000763805	5% Mannitol	1.01527	1.34786	-15	0.35	-19.3702	27.6	8.88603e-05	99.014	-18.3992	23	0.000125117	99.3572	1500	10	0.138729	62.3547	Operational
Lyostar II	5% Mannitol	2-ml	0.000792514	5% Mannitol	1.01527	1.34786	-15	0.375	-19.1387	28.2	8.74677e-05	99.3023	-18.2204	23.4	0.000123675	99.2121	1500	10	0.136633	61.7473	Operational
Lyostar II	5% Mannitol	2-ml	0.000819998	5% Mannitol	1.01527	1.34786	-15	0.4	-18.9261	28.8	8.58773e-05	99.3937	-18.0461	24	0.000121921	99.5141	1500	10	0.134222	61.049	Operational
Lyostar II	5% Mannitol	2-ml	0.000871595	5% Mannitol	1.01527	1.34786	-15	0.45	-18.5474	30	8.21935e-05	99.0188	-17.7384	25.2	0.000117588	99.5672	1500	10	0.128599	59.4197	Operational
Lyostar II	5% Mannitol	2-ml	0.000215141	5% Mannitol	1.01527	1.34786	-10	0.02	-25.032	29.3667	7.40097e-05	99.0325	-22.7107	22.7667	9.7031e-05	99.1418	1500	10	0.114468	55.325	Pmin exceeds chamber pressure
Lyostar II	5% Mannitol	2-ml	0.000261077	5% Mannitol	1.01527	1.34786	-10	0.04	-23.6624	26.7667	8.15903e-05	99.4769	-21.4869	20.7667	0.000107737	99.065	1500	10	0.126308	58.7556	Pmin exceeds chamber pressure
Lyostar II	5% Mannitol	2-ml	0.000304807	5% Mannitol	1.01527	1.34786	-10	0.06	-22.6236	24.7667	8.79489e-05	99.1759	-20.5069	19.5667	0.000116568	99.6724	1500	10	0.136216	61.6266	Pmin exceeds chamber pressure
Lyostar II	5% Mannitol	2-ml	0.000346486	5% Mannitol	1.01527	1.34786	-10	0.08	-21.7709	23.3667	9.33873e-05	99.0702	-19.7419	18.5667	0.000124108	99.5778	1500	10	0.144689	64.0817	Operational
Lyostar II	5% Mannitol	2-ml	0.000386254	5% Mannitol	1.01527	1.34786	-10	0.1	-21.0503	22.3667	9.80457e-05	99.1382	-19.1159	17.7667	0.000130598	99.2398	1500	10	0.151951	66.1859	Operational
Lyostar II	5% Mannitol	2-ml	0.000433472	5% Mannitol	1.01527	1.34786	-10	0.125	-20.2756	21.5667	0.000102951	99.6633	-18.4396	17.1667	0.000137508	99.4965	1500	10	0.15961	68.4049	Operational
Lyostar II	5% Mannitol	2-ml	0.000478132	5% Mannitol	1.01527	1.34786	-10	0.15	-19.6573	20.7667	0.000106996	99.253	-17.8705	16.7667	0.000143313	99.8301	1500	10	0.165942	70.2397	Operational
Lyostar II	5% Mannitol	2-ml	0.000520435	5% Mannitol	1.01527	1.34786	-10	0.175	-19.0963	20.3667	0.000110316	99.6615	-17.4043	16.3667	0.000148196	99.5481	1500	10	0.171156	71.7503	Operational
Lyostar II	5% Mannitol	2-ml	0.000560564	5% Mannitol	1.01527	1.34786	-10	0.2	-18.6237	19.9667	0.000113013	99.5492	-16.985	16.1667	0.000152291	99.7426	1500	10	0.175411	72.9834	Operational
Lyostar II	5% Mannitol	2-ml	0.000598681	5% Mannitol	1.01527	1.34786	-10	0.225	-18.2196	19.5667	0.000115171	99.0111	-16.6267	15.9667	0.000155704	99.5713	1500	10	0.178837	73.9759	Operational
Lyostar II	5% Mannitol	2-ml	0.000634935	5% Mannitol	1.01527	1.34786	-10	0.25	-17.8167	19.5667	0.000116858	99.7553	-16.3167	15.7667	0.000158518	99.0992	1500	10	0.181536	74.7582	Operational
Lyostar II	5% Mannitol	2-ml	0.000669459	5% Mannitol	1.01527	1.34786	-10	0.275	-17.4858	19.3667	0.00011813	99.4154	-16.0176	15.7667	0.0001608	99.3706	1500	10	0.183595	75.3548	Operational
Lyostar II	5% Mannitol	2-ml	0.000702374	5% Mannitol	1.01527	1.34786	-10	0.3	-17.1665	19.3667	0.000119033	99.6672	-15.7516	15.7667	0.000162603	99.4414	1500	10	0.185085	75.7865	Operational
Lyostar II	5% Mannitol	2-ml	0.000733789	5% Mannitol	1.01527	1.34786	-10	0.325	-16.879	19.3667	0.000119608	99.7246	-15.5131	15.7667	0.000163976	99.3394	1500	10	0.186068	76.0711	Operational
Lyostar II	5% Mannitol	2-ml	0.000763805	5% Mannitol	1.01527	1.34786	-10	0.35	-16.6181	19.3667	0.000119888	99.6118	-15.2975	15.7667	0.000164955	99.0869	1500	10	0.186592	76.223	Operational
Lyostar II	5% Mannitol	2-ml	0.000792514	5% Mannitol	1.01527	1.34786	-10	0.375	-16.3798	19.3667	0.000119903	99.3489	-15.0776	15.9667	0.000165575	99.6949	1500	10	0.186705	76.2559	Operational
Lyostar II	5% Mannitol	2-ml	0.000819998	5% Mannitol	1.01527	1.34786	-10	0.4	-16.1392	19.5667	0.000119679	99.7803	-14.8986	15.9667	0.000165864	99.1909	1500	10	0.186446	76.1808	Operational
Lyostar II	5% Mannitol	2-ml	0.000871595	5% Mannitol	1.01527	1.34786	-10	0.45	-15.7298	19.7667	0.000118603	99.459	-14.5391	16.3667	0.000165548	99.8339	1500	10	0.184946	75.7461	Operational
Lyostar II	5% Mannitol	2-ml	0.000215141	5% Mannitol	1.01527	1.34786	-5	0.02	-23.1705	25.1333	8.10266e-05	99.2916	-20.6374	19.2333	0.000106291	99.2171	1500	10	0.12533	58.4723	Pmin exceeds chamber pressure
Lyostar II	5% Mannitol	2-ml	0.000261077	5% Mannitol	1.01527	1.34786	-5	0.04	-21.7495	22.5333	9.04528e-05	99.1928	-19.3043	17.4333	0.000119162	99.3766	1500	10	0.139985	62.7188	Pmin exceeds chamber pressure
Lyostar II	5% Mannitol	2-ml	0.000304807	5% Mannitol	1.01527	1.34786	-5	0.06	-20.6311	20.7333	9.8497e-05	99.1192	-18.2751	16.1333	0.000129988	99.2366	1500	10	0.152469	66.3359	Pmin exceeds chamber pressure
Lyostar II	5% Mannitol	2-ml	0.000346486	5% Mannitol	1.01527	1.34786	-5	0.08	-19.7146	19.4333	0.000105512	99.1083	-17.4283	15.2333	0.000139397	99.3508	1500	10	0.163351	69.489	Operational
Lyostar II	5% Mannitol	2-ml	0.000386254	5% Mannitol	1.01527	1.34786	-5	0.1	-18.9485	18.4333	0.000111665	99.0293	-16.727	14.5333	0.000147656	99.3253	1500	10	0.172896	72.2547	Operational
Lyostar II	5% Mannitol	2-ml	0.000433472	5% Mannitol	1.01527	1.34786	-5	0.125	-18.1319	17.5333	0.000118345	99.1581	-16.003	13.8333	0.000156668	99.0509	1500	10	0.183265	75.2591	Operational
Lyostar II	5% Mannitol	2-ml	0.000478132	5% Mannitol	1.01527	1.34786	-5	0.15	-17.4471	16.8333	0.000124081	99.1548	-15.3647	13.4333	0.000164479	99.5754	1500	10	0.192181	77.8424	Operational
Lyostar II	5% Mannitol	2-ml	0.000520435	5% Mannitol	1.01527	1.34786	-5	0.175	-16.8491	16.3333	0.000129021	99.3446	-14.8429	13.0333	0.000171292	99.4028	1500	10	0.199872	80.0709	Operational
Lyostar II	5% Mannitol	2-ml	0.000560564	5% Mannitol	1.01527	1.34786	-5	0.2	-16.329	15.9333	0.000133279	99.4486	-14.3863	12.7333	0.000177258	99.3144	1500	10	0.206516	81.996	Operational
Lyostar II	5% Mannitol	2-ml	0.000598681	5% Mannitol	1.01527	1.34786	-5	0.225	-15.8862	15.5333	0.000136947	99.0764	-13.9761	12.5333	0.000182492	99.4562	1500	10	0.212252	83.6582	Operational
Lyostar II	5% Mannitol	2-ml	0.000634935	5% Mannitol	1.01527	1.34786	-5	0.25	-15.4645	15.3333	0.000140098	99.3969	-13.6215	12.3333	0.000187089	99.2649	1500	10	0.217196	85.0905	Operational
Lyostar II	5% Mannitol	2-ml	0.000669459	5% Mannitol	1.01527	1.34786	-5	0.275	-15.0937	15.1333	0.000142792	99.4195	-13.2899	12.2333	0.000191122	99.4775	1500	10	0.221437	86.3194	Operational
Lyostar II	5% Mannitol	2-ml	0.000702374	5% Mannitol	1.01527	1.34786	-5	0.3	-14.7647	14.9333	0.000145079	99.1875	-12.9958	12.1333	0.00019465	99.4705	1500	10	0.225054	87.3673	Operational
Lyostar II	5% Mannitol	2-ml	0.000733789	5% Mannitol	1.01527	1.34786	-5	0.325	-14.4513	14.8333	0.000147002	99.3057	-12.733	12.0333	0.000197726	99.2753	1500	10	0.228111	88.2532	Operational
Lyostar II	5% Mannitol	2-ml	0.000763805	5% Mannitol	1.01527	1.34786	-5	0.35	-14.1679	14.7333	0.000148596	99.2454	-12.4758	12.0333	0.000200391	99.6211	1500	10	0.230664	88.9928	Operational
Lyostar II	5% Mannitol	2-ml	0.000792514	5% Mannitol	1.01527	1.34786	-5	0.375	-13.9099	14.6333	0.000149895	99.0289	-12.2618	11.9333	0.000202682	99.1269	1500	10	0.23276	89.6002	Operational
Lyostar II	5% Mannitol	2-ml	0.000819998	5% Mannitol	1.01527	1.34786	-5	0.4	-13.6557	14.6333	0.000150923	99.2577	-12.047	11.9333	0.000204629	99.2203	1500	10	0.234441	90.0872	Operational
Lyostar II	5% Mannitol	2-ml	0.000871595	5% Mannitol	1.01527	1.34786	-5	0.45	-13.2034	14.6333	0.000152263	99.3797	-11.6667	11.9333	0.000207596	99.1073	1500	10	0.236694	90.7402	Operational
Lyostar II	5% Mannitol	2-ml	0.000215141	5% Mannitol	1.01527	1.34786	0	0.02	-21.519	21.8	8.80733e-05	99.0329	-18.7747	16.6	0.000115727	99.2178	1500	10	0.136258	61.6388	Pmin exceeds chamber pressure
Lyostar II	5% Mannitol	2-ml	0.000261077	5% Mannitol	1.01527	1.34786	0	0.04	-20.0054	19.5	9.92127e-05	99.3056	-17.3684	14.9	0.000130626	99.0999	1500	10	0.153531	66.6436	Pmin exceeds chamber pressure
Lyostar II	5% Mannitol	2-ml	0.000304807	5% Mannitol	1.01527	1.34786	0	0.06	-18.8359	17.8	0.000108825	99.0616	-16.2378	13.8	0.000143312	99.491	1500	10	0.16841	70.9549	Pmin exceeds chamber pressure
Lyostar II	5% Mannitol	2-ml	0.000346486	5% Mannitol	1.01527	1.34786	0	0.08	-17.8652	16.6	0.000117303	99.074	-15.3467	12.9	0.000154446	99.1883	1500	10	0.181526	74.755	Operational
Lyostar II	5% Mannitol	2-ml	0.000386254	5% Mannitol	1.01527	1.34786	0	0.1	-17.0444	15.7	0.000124834	99.1588	-14.5729	12.3	0.000164322	99.5021	1500	10	0.193174	78.1302	Operational
Lyostar II	5% Mannitol	2-ml	0.000433472	5% Mannitol	1.01527	1.34786	0	0.125	-16.1898	14.8	0.000133141	99.0098	-13.7711	11.7	0.000175231	99.6146	1500	10	0.206025	81.8539	Operational
Lyostar II	5% Mannitol	2-ml	0.000478132	5% Mannitol	1.01527	1.34786	0	0.15	-15.4416	14.2	0.000140418	99.4038	-13.1106	11.2	0.000184827	99.3624	1500	10	0.217288	85.1172	Operational
Lyostar II	5% Mannitol	2-ml	0.000520435	5% Mannitol	1.01527	1.34786	0	0.175	-14.8062	13.7	0.000146825	99.5451	-12.5466	10.8	0.000193334	99.0551	1500	10	0.227214	87.9932	Operational
Lyostar II	5% Mannitol	2-ml	0.000560564	5% Mannitol	1.01527	1.34786	0	0.2	-14.2507	13.3	0.000152489	99.6537	-12.0167	10.6	0.000200918	99.7587	1500	10	0.235998	90.5385	Operational
Lyostar II	5% Mannitol	2-ml	0.000598681	5% Mannitol	1.01527	1.34786	0	0.225	-13.7804	12.9	0.00015751	99.225	-11.5961	10.3	0.000207709	99.1641	1500	10	0.243795	92.7975	Operational
Lyostar II	5% Mannitol	2-ml	0.000634935	5% Mannitol	1.01527	1.34786	0	0.25	-13.3502	12.6	0.000161966	99.0351	-11.2054	10.1	0.00021381	99.0281	1500	10	0.250726	94.8058	Operational
Lyostar II	5% Mannitol	2-ml	0.000669459	5% Mannitol	1.01527	1.34786	0	0.275	-12.9478	12.4	0.000165924	99.1993	-10.8338	10	0.000219304	99.4699	1500	10	0.256893	96.5927	Operational
Lyostar II	5% Mannitol	2-ml	0.000702374	5% Mannitol	1.01527	1.34786	0	0.3	-12.5917	12.2	0.000169439	99.0844	-10.5044	9.9	0.000224258	99.6739	1500	10	0.262381	98.1829	Operational
Lyostar II	5% Mannitol	2-ml	0.000733789	5% Mannitol	1.01527	1.34786	0	0.325	-12.2471	12.1	0.000172556	99.4651	-10.2102	9.8	0.000228727	99.6727	1500	10	0.26726	99.5966	Operational
Lyostar II	5% Mannitol	2-ml	0.000763805	5% Mannitol	1.01527	1.34786	0	0.35	-11.9358	12	0.000175315	99.6562	-9.9456	9.7	0.000232761	99.4928	1500	10	0.27159	100.851	Operational
Lyostar II	5% Mannitol	2-ml	0.000792514	5% Mannitol	1.01527	1.34786	0	0.375	-11.6529	11.9	0.00017775	99.6805	-9.7063	9.6	0.000236399	99.1565	1500	10	0.275422	101.961	Operational
Lyostar II	5% Mannitol	2-ml	0.000819998	5% Mannitol	1.01527	1.34786	0	0.4	-11.3945	11.8	0.000179889	99.5572	-9.4596	9.6	0.000239675	99.6387	1500	10	0.278802	102.941	Operational
Lyostar II	5% Mannitol	2-ml	0.000871595	5% Mannitol	1.01527	1.34786	0	0.45	-10.913	11.7	0.00018338	99.7118	-9.0504	9.5	0.000245258	99.3298	1500	10	0.284352	104.549	Operational
Lyostar II	5% Mannitol	2-ml	0.000215141	5% Mannitol	1.01527	1.34786	5	0.02	-19.9831	19.3667	9.51811e-05	99.3989	-17.0985	14.5667	0.000125361	99.0452	1500	10	0.147299	64.8378	Pmin exceeds chamber pressure
Lyostar II	5% Mannitol	2-ml	0.000261077	5% Mannitol	1.01527	1.34786	5	0.04	-18.4283	17.1667	0.000107942	99.3111	-15.5976	13.0667	0.000142211	99.229	1500	10	0.167053	70.5616	Pmin exceeds chamber pressure
Lyostar II	5% Mannitol	2-ml	0.000304807	5% Mannitol	1.01527	1.34786	5	0.06	-17.1866	15.6667	0.000119039	99.3962	-14.396	12.0667	0.000156676	99.7015	1500	10	0.184204	75.5312	Pmin exceeds chamber pressure
Lyostar II	5% Mannitol	2-ml	0.000346486	5% Mannitol	1.01527	1.34786	5	0.08	-16.1665	14.5667	0.000128897	99.4639	-13.4399	11.2667	0.000169451	99.5676	1500	10	0.199428	79.9423	Operational
Lyostar II	5% Mannitol	2-ml	0.000386254	5% Mannitol	1.01527	1.34786	5	0.1	-15.3264	13.6667	0.000137723	99.1327	-12.6326	10.6667	0.000180852	99.5233	1500	10	0.213053	83.8902	Operational
Lyostar II	5% Mannitol	2-ml	0.000433472	5% Mannitol	1.01527	1.34786	5	0.125	-14.416	12.8667	0.000147549	99.1914	-11.7935	10.0667	0.000193533	99.2257	1500	10	0.228221	88.2851	Operational
Lyostar II	5% Mannitol	2-ml	0.000478132	5% Mannitol	1.01527	1.34786	5	0.15	-13.6392	12.2667	0.000156253	99.3379	-11.0603	9.66667	0.000204776	99.5164	1500	10	0.241658	92.1784	Operational
Lyostar II	5% Mannitol	2-ml	0.000520435	5% Mannitol	1.01527	1.34786	5	0.175	-12.9786	11.7667	0.000164011	99.2522	-10.4252	9.36667	0.000214826	99.8994	1500	10	0.253639	95.6499	Operational
Lyostar II	5% Mannitol	2-ml	0.000560564	5% Mannitol	1.01527	1.34786	5	0.2	-12.3987	11.3667	0.00017096	99.189	-9.8966	9.06667	0.000223867	99.6131	1500	10	0.264376	98.761	Operational
Lyostar II	5% Mannitol	2-ml	0.000598681	5% Mannitol	1.01527	1.34786	5	0.225	-11.8746	11.0667	0.000177208	99.3513	-9.411	8.86667	0.000232042	99.8247	1500	10	0.274038	101.56	Operational
Lyostar II	5% Mannitol	2-ml	0.000634935	5% Mannitol	1.01527	1.34786	5	0.25	-11.4243	10.7667	0.000182844	99.048	-8.9927	8.66667	0.000239464	99.6185	1500	10	0.282758	104.087	Operational
Lyostar II	5% Mannitol	2-ml	0.000669459	5% Mannitol	1.01527	1.34786	5	0.275	-10.9983	10.5667	0.000187936	99.2209	-8.6293	8.46667	0.000246225	99.0532	1500	10	0.290648	106.373	Operational
Lyostar II	5% Mannitol	2-ml	0.000702374	5% Mannitol	1.01527	1.34786	5	0.3	-10.6224	10.3667	0.000192548	99.086	-8.271	8.36667	0.0002524	99.3253	1500	10	0.2978	108.446	Operational
Lyostar II	5% Mannitol	2-ml	0.000733789	5% Mannitol	1.01527	1.34786	5	0.325	-10.2528	10.2667	0.000196728	99.6005	-7.9511	8.26667	0.000258054	99.3734	1500	10	0.304291	110.326	Operational
Lyostar II	5% Mannitol	2-ml	0.000763805	5% Mannitol	1.01527	1.34786	5	0.35	-9.9193	10.1667	0.000200519	99.9124	-7.6637	8.16667	0.000263236	99.2251	1500	10	0.310186	112.034	Operational
Lyostar II	5% Mannitol	2-ml	0.000792514	5% Mannitol	1.01527	1.34786	5	0.375	-9.652	9.96667	0.000203958	99.0931	-7.3654	8.16667	0.000267994	100.112	1500	10	0.315542	113.586	Operational
Lyostar II	5% Mannitol	2-ml	0.000819998	5% Mannitol	1.01527	1.34786	5	0.4	-9.3758	9.86667	0.000207076	99.0513	-7.1299	8.06667	0.000272364	99.6551	1500	10	0.320407	114.996	Operational
Lyostar II	5% Mannitol	2-ml	0.000871595	5% Mannitol	1.01527	1.34786	5	0.45	-8.8556	9.76667	0.000212457	99.5488	-6.6808	7.96667	0.000280073	99.598	1500	10	0.328828	117.436	Operational
Lyostar II	5% Mannitol	2-ml	0.000215141	5% Mannitol	1.01527	1.34786	10	0.02	-18.611	17.3333	0.00010237	99.2272	-15.5542	13.0333	0.000135205	99.1957	1500	10	0.15848	68.0776	Pmin exceeds chamber pressure
Lyostar II	5% Mannitol	2-ml	0.000261077	5% Mannitol	1.01527	1.34786	10	0.04	-16.9933	15.3333	0.00011669	99.242	-13.9959	11.6333	0.000153967	99.1714	1500	10	0.180627	74.4947	Pmin exceeds chamber pressure
Lyostar II	5% Mannitol	2-ml	0.000304807	5% Mannitol	1.01527	1.34786	10	0.06	-15.7113	13.9333	0.000129217	99.1868	-12.7273	10.7333	0.000170175	99.7788	1500	10	0.199969	80.099	Pmin exceeds chamber pressure
Lyostar II	5% Mannitol	2-ml	0.000346486	5% Mannitol	1.01527	1.34786	10	0.08	-14.6451	12.9333	0.000140399	99.3148	-11.7063	10.0333	0.000184547	99.9203	1500	10	0.217221	85.0978	Pmin exceeds chamber pressure
Lyostar II	5% Mannitol	2-ml	0.000386254	5% Mannitol	1.01527	1.34786	10	0.1	-13.759	12.1333	0.000150463	99.1523	-10.8783	9.43333	0.000197427	99.3808	1500	10	0.232739	89.5941	Operational
Lyostar II	5% Mannitol	2-ml	0.000433472	5% Mannitol	1.01527	1.34786	10	0.125	-12.7922	11.4333	0.000161735	99.5102	-9.9671	8.93333	0.000211812	99.5652	1500	10	0.250114	94.6286	Operational
Lyostar II	5% Mannitol	2-ml	0.000478132	5% Mannitol	1.01527	1.34786	10	0.15	-11.9985	10.8333	0.000171789	99.2868	-9.2051	8.53333	0.000224626	99.5279	1500	10	0.265609	99.1181	Operational
Lyostar II	5% Mannitol	2-ml	0.000520435	5% Mannitol	1.01527	1.34786	10	0.175	-11.2797	10.4333	0.000180815	99.758	-8.5413	8.23333	0.000236136	99.6663	1500	10	0.279521	103.149	Operational
Lyostar II	5% Mannitol	2-ml	0.000560564	5% Mannitol	1.01527	1.34786	10	0.2	-10.6842	10.0333	0.000188963	99.4401	-7.9909	7.93333	0.00024654	99.054	1500	10	0.292081	106.789	Operational
Lyostar II	5% Mannitol	2-ml	0.000598681	5% Mannitol	1.01527	1.34786	10	0.225	-10.1425	9.73333	0.00019635	99.4332	-7.48	7.73333	0.000255998	99.0893	1500	10	0.303472	110.089	Operational
Lyostar II	5% Mannitol	2-ml	0.000634935	5% Mannitol	1.01527	1.34786	10	0.25	-9.6352	9.53333	0.000203071	99.9318	-6.9915	7.63333	0.000264631	99.9893	1500	10	0.313841	113.093	Operational
Lyostar II	5% Mannitol	2-ml	0.000669459	5% Mannitol	1.01527	1.34786	10	0.275	-9.1921	9.33333	0.000209205	100.042	-6.6109	7.43333	0.000272542	99.1967	1500	10	0.323308	115.836	Operational
Lyostar II	5% Mannitol	2-ml	0.000702374	5% Mannitol	1.01527	1.34786	10	0.3	-8.8024	9.13333	0.000214815	99.8106	-6.2299	7.33333	0.000279815	99.4532	1500	10	0.331972	118.347	Operational
Lyostar II	5% Mannitol	2-ml	0.000733789	5% Mannitol	1.01527	1.34786	10	0.325	-8.4575	8.93333	0.000219956	99.2783	-5.89	7.23333	0.000286517	99.464	1500	10	0.339918	120.649	Operational
Lyostar II	5% Mannitol	2-ml	0.000763805	5% Mannitol	1.01527	1.34786	10	0.35	-8.1069	8.83333	0.000224677	99.6142	-5.5848	7.13333	0.000292709	99.2582	1500	10	0.34722	122.765	Operational
Lyostar II	5% Mannitol	2-ml	0.000792514	5% Mannitol	1.01527	1.34786	10	0.375	-7.7893	8.73333	0.000229015	99.7571	-5.2625	7.13333	0.000298441	100.351	1500	10	0.353936	124.711	Operational
Lyostar II	5% Mannitol	2-ml	0.000819998	5% Mannitol	1.01527	1.34786	10	0.4	-7.5	8.63333	0.000233007	99.7276	-5.0127	7.03333	0.000303754	99.8083	1500	10	0.360122	126.503	Operational
Lyostar II	5% Mannitol	2-ml	0.000871595	5% Mannitol	1.01527	1.34786	10	0.45	-6.9925	8.43333	0.000240064	99.2184	-4.5316	6.93333	0.000313267	99.834	1500	10	0.371076	129.677	Operational
Lyostar II	5% Mannitol	2-ml	0.000215141	5% Mannitol	1.01527	1.34786	15	0.02	-17.351	15.7	0.000109652	99.0649	-14.1463	11.8	0.000145266	99.2203	1500	10	0.16982	71.3633	Pmin exceeds chamber pressure
Lyostar II	5% Mannitol	2-ml	0.000261077	5% Mannitol	1.01527	1.34786	15	0.04	-15.6664	13.9	0.000125495	99.3382	-12.5359	10.5	0.00016593	99.0263	1500	10	0.194307	78.4586	Pmin exceeds chamber pressure
Lyostar II	5% Mannitol	2-ml	0.000304807	5% Mannitol	1.01527	1.34786	15	0.06	-14.3457	12.6	0.000139417	99.2101	-11.2008	9.7	0.000183871	99.8759	1500	10	0.215793	84.684	Pmin exceeds chamber pressure
Lyostar II	5% Mannitol	2-ml	0.000346486	5% Mannitol	1.01527	1.34786	15	0.08	-13.2322	11.7	0.000151889	99.5066	-10.166	9	0.00019983	99.3861	1500	10	0.235025	90.2565	Pmin exceeds chamber pressure
Lyostar II	5% Mannitol	2-ml	0.000386254	5% Mannitol	1.01527	1.34786	15	0.1	-12.2963	11	0.000163156	99.6579	-9.2731	8.5	0.000214173	99.3266	1500	10	0.252387	95.2871	Operational
Lyostar II	5% Mannitol	2-ml	0.000433472	5% Mannitol	1.01527	1.34786	15	0.125	-11.3182	10.3	0.000175828	99.5519	-8.2847	8.1	0.00023024	100.224	1500	10	0.271904	100.942	Operational
Lyostar II	5% Mannitol	2-ml	0.000478132	5% Mannitol	1.01527	1.34786	15	0.15	-10.4673	9.8	0.000187183	99.8368	-7.5029	7.7	0.000244597	99.7708	1500	10	0.289386	106.008	Operational
Lyostar II	5% Mannitol	2-ml	0.000520435	5% Mannitol	1.01527	1.34786	15	0.175	-9.7339	9.4	0.000197426	100.04	-6.8186	7.4	0.00025753	99.5766	1500	10	0.305154	110.576	Operational
Lyostar II	5% Mannitol	2-ml	0.000560564	5% Mannitol	1.01527	1.34786	15	0.2	-9.1299	9	0.000206718	99.3686	-6.1956	7.2	0.000269255	100.007	1500	10	0.319457	114.721	Operational
Lyostar II	5% Mannitol	2-ml	0.000598681	5% Mannitol	1.01527	1.34786	15	0.225	-8.5772	8.7	0.000215185	99.0972	-5.6659	7	0.000279945	99.8378	1500	10	0.332492	118.498	Operational
Lyostar II	5% Mannitol	2-ml	0.000634935	5% Mannitol	1.01527	1.34786	15	0.25	-8.055	8.5	0.000222931	99.4536	-5.2111	6.8	0.000289734	99.1478	1500	10	0.344416	121.953	Operational
Lyostar II	5% Mannitol	2-ml	0.000669459	5% Mannitol	1.01527	1.34786	15	0.275	-7.6001	8.3	0.000230039	99.3867	-4.7613	6.7	0.000298734	99.6331	1500	10	0.355363	125.124	Operational
Lyostar II	5% Mannitol	2-ml	0.000702374	5% Mannitol	1.01527	1.34786	15	0.3	-7.1497	8.2	0.000236581	100.224	-4.3629	6.6	0.000307036	99.8123	1500	10	0.36544	128.044	Operational
Lyostar II	5% Mannitol	2-ml	0.000733789	5% Mannitol	1.01527	1.34786	15	0.325	-6.7976	8	0.000242615	99.4862	-4.0072	6.5	0.000314716	99.722	1500	10	0.374737	130.738	Operational
Lyostar II	5% Mannitol	2-ml	0.000763805	5% Mannitol	1.01527	1.34786	15	0.35	-6.4343	7.9	0.000248192	99.7941	-3.6878	6.4	0.00032184	99.3927	1500	10	0.383335	133.229	Operational
Lyostar II	5% Mannitol	2-ml	0.000792514	5% Mannitol	1.01527	1.34786	15	0.375	-6.1056	7.8	0.000253357	99.8939	-3.3472	6.4	0.00032846	100.642	1500	10	0.391301	135.537	Operational
Lyostar II	5% Mannitol	2-ml	0.000819998	5% Mannitol	1.01527	1.34786	15	0.4	-5.8066	7.7	0.000258145	99.8067	-3.0856	6.3	0.000334626	99.9439	1500	10	0.39869	137.678	Operational
Lyostar II	5% Mannitol	2-ml	0.000871595	5% Mannitol	1.01527	1.34786	15	0.45	-5.2831	7.5	0.000266723	99.1417	-2.5787	6.2	0.000345752	99.9304	1500	10	0.411939	141.517	Operational
Lyostar II	5% Mannitol	2-ml	0.000215141	5% Mannitol	1.01527	1.34786	20	0.02	-16.1461	14.4667	0.000117034	99.5428	-12.818	10.8667	0.000155544	99.7714	1500	10	0.181328	74.6977	Pmin exceeds chamber pressure
Lyostar II	5% Mannitol	2-ml	0.000261077	5% Mannitol	1.01527	1.34786	20	0.04	-14.429	12.7667	0.000134379	99.6308	-11.1538	9.66667	0.000178123	99.5813	1500	10	0.208129	82.4635	Pmin exceeds chamber pressure
Lyostar II	5% Mannitol	2-ml	0.000304807	5% Mannitol	1.01527	1.34786	20	0.06	-13.0684	11.5667	0.000149678	99.5342	-9.8074	8.86667	0.000197808	99.7904	1500	10	0.231737	89.3037	Pmin exceeds chamber pressure
Lyostar II	5% Mannitol	2-ml	0.000346486	5% Mannitol	1.01527	1.34786	20	0.08	-11.9555	10.6667	0.000163425	99.2389	-8.7072	8.26667	0.000215367	99.7751	1500	10	0.252928	95.4439	Pmin exceeds chamber pressure
Lyostar II	5% Mannitol	2-ml	0.000386254	5% Mannitol	1.01527	1.34786	20	0.1	-10.9658	10.0667	0.000175877	99.8173	-7.804	7.76667	0.000231183	99.1839	1500	10	0.272112	101.002	Pmin exceeds chamber pressure
Lyostar II	5% Mannitol	2-ml	0.000433472	5% Mannitol	1.01527	1.34786	20	0.125	-9.9854	9.36667	0.000189926	99.1299	-6.7961	7.36667	0.000248941	99.6281	1500	10	0.293741	107.269	Operational
Lyostar II	5% Mannitol	2-ml	0.000478132	5% Mannitol	1.01527	1.34786	20	0.15	-9.0714	8.96667	0.000202556	100.089	-5.9382	7.06667	0.000264845	100.114	1500	10	0.313177	112.901	Operational
Lyostar II	5% Mannitol	2-ml	0.000520435	5% Mannitol	1.01527	1.34786	20	0.175	-8.3301	8.56667	0.000213988	99.9354	-5.239	6.76667	0.000279203	99.5131	1500	10	0.330764	117.997	Operational
Lyostar II	5% Mannitol	2-ml	0.000560564	5% Mannitol	1.01527	1.34786	20	0.2	-7.6652	8.26667	0.000224394	100.093	-4.5986	6.56667	0.000292246	99.6777	1500	10	0.346768	122.634	Operational
Lyostar II	5% Mannitol	2-ml	0.000598681	5% Mannitol	1.01527	1.34786	20	0.225	-7.1058	7.96667	0.000233908	99.5287	-4.0542	6.36667	0.000304159	99.1829	1500	10	0.3614	126.874	Operational
Lyostar II	5% Mannitol	2-ml	0.000634935	5% Mannitol	1.01527	1.34786	20	0.25	-6.5733	7.76667	0.000242643	99.714	-3.5254	6.26667	0.000315092	99.9534	1500	10	0.374832	130.765	Operational
Lyostar II	5% Mannitol	2-ml	0.000669459	5% Mannitol	1.01527	1.34786	20	0.275	-6.1105	7.56667	0.000250688	99.4373	-3.0605	6.16667	0.000325161	100.345	1500	10	0.387203	134.35	Operational
Lyostar II	5% Mannitol	2-ml	0.000702374	5% Mannitol	1.01527	1.34786	20	0.3	-5.6477	7.46667	0.000258121	100.23	-2.6483	6.06667	0.000334469	100.402	1500	10	0.398633	137.662	Operational
Lyostar II	5% Mannitol	2-ml	0.000733789	5% Mannitol	1.01527	1.34786	20	0.325	-5.291	7.26667	0.000265005	99.2205	-2.28	5.96667	0.000343098	100.165	1500	10	0.409221	140.73	Operational
Lyostar II	5% Mannitol	2-ml	0.000763805	5% Mannitol	1.01527	1.34786	20	0.35	-4.9182	7.16667	0.000271395	99.442	-1.9485	5.86667	0.000351118	99.6633	1500	10	0.41905	143.578	Operational
Lyostar II	5% Mannitol	2-ml	0.000792514	5% Mannitol	1.01527	1.34786	20	0.375	-4.5811	7.06667	0.000277338	99.44	-1.595	5.86667	0.00035859	101.035	1500	10	0.428194	146.227	Operational
Lyostar II	5% Mannitol	2-ml	0.000819998	5% Mannitol	1.01527	1.34786	20	0.4	-4.2747	6.96667	0.000282874	99.2362	-1.3225	5.76667	0.000365567	100.13	1500	10	0.436716	148.696	Operational
Lyostar II	5% Mannitol	2-ml	0.000871595	5% Mannitol	1.01527	1.34786	20	0.45	-3.6841	6.86667	0.000292868	99.993	-0.7942	5.66667	0.000378207	99.9886	1500	10	0.452102	153.155	Operational
Lyostar II	5% Mannitol	2-ml	0.000215141	5% Mannitol	1.01527	1.34786	25	0.02	-15.0769	13.3333	0.000124521	99.2363	-11.6271	10.0333	0.000166039	99.6467	1500	10	0.193008	78.0822	Pmin exceeds chamber pressure
Lyostar II	5% Mannitol	2-ml	0.000261077	5% Mannitol	1.01527	1.34786	25	0.04	-13.3329	11.7333	0.000143359	99.0794	-9.9107	8.93333	0.000190559	99.4848	1500	10	0.222119	86.517	Pmin exceeds chamber pressure
Lyostar II	5% Mannitol	2-ml	0.000304807	5% Mannitol	1.01527	1.34786	25	0.06	-11.9335	10.6333	0.000160032	99.0149	-8.4981	8.23333	0.000212018	100.144	1500	10	0.247846	93.9713	Pmin exceeds chamber pressure
Lyostar II	5% Mannitol	2-ml	0.000346486	5% Mannitol	1.01527	1.34786	25	0.08	-10.7159	9.93333	0.000175048	100.003	-7.3929	7.63333	0.000231205	99.4927	1500	10	0.270996	100.679	Pmin exceeds chamber pressure
Lyostar II	5% Mannitol	2-ml	0.000386254	5% Mannitol	1.01527	1.34786	25	0.1	-9.7833	9.23333	0.000188683	99.0636	-6.417	7.23333	0.000248524	99.7383	1500	10	0.292001	106.765	Pmin exceeds chamber pressure
Lyostar II	5% Mannitol	2-ml	0.000433472	5% Mannitol	1.01527	1.34786	25	0.125	-8.6856	8.73333	0.000204102	100.038	-5.3956	6.83333	0.00026801	99.711	1500	10	0.31574	113.644	Operational
Lyostar II	5% Mannitol	2-ml	0.000478132	5% Mannitol	1.01527	1.34786	25	0.15	-7.8254	8.23333	0.000218001	99.4179	-4.5234	6.53333	0.000285495	99.7876	1500	10	0.337126	119.84	Operational
Lyostar II	5% Mannitol	2-ml	0.000520435	5% Mannitol	1.01527	1.34786	25	0.175	-7.0181	7.93333	0.000230614	100.159	-3.7456	6.33333	0.000301305	100.518	1500	10	0.356525	125.461	Operational
Lyostar II	5% Mannitol	2-ml	0.000560564	5% Mannitol	1.01527	1.34786	25	0.2	-6.3473	7.63333	0.000242122	100.001	-3.092	6.13333	0.000315693	100.416	1500	10	0.374219	130.588	Operational
Lyostar II	5% Mannitol	2-ml	0.000598681	5% Mannitol	1.01527	1.34786	25	0.225	-5.7847	7.33333	0.000252672	99.0544	-2.5352	5.93333	0.000328853	99.5883	1500	10	0.390435	135.287	Operational
Lyostar II	5% Mannitol	2-ml	0.000634935	5% Mannitol	1.01527	1.34786	25	0.25	-5.182	7.23333	0.000262381	100.561	-1.993	5.83333	0.000340946	100.236	1500	10	0.405356	139.61	Operational
Lyostar II	5% Mannitol	2-ml	0.000669459	5% Mannitol	1.01527	1.34786	25	0.275	-4.7137	7.03333	0.000271347	100.053	-1.5158	5.73333	0.000352099	100.474	1500	10	0.419134	143.602	Operational
Lyostar II	5% Mannitol	2-ml	0.000702374	5% Mannitol	1.01527	1.34786	25	0.3	-4.3043	6.83333	0.000279652	99.0946	-1.0916	5.63333	0.000362424	100.352	1500	10	0.431894	147.299	Operational
Lyostar II	5% Mannitol	2-ml	0.000733789	5% Mannitol	1.01527	1.34786	25	0.325	-3.882	6.73333	0.000287365	99.4733	-0.7114	5.53333	0.000372006	99.9067	1500	10	0.443743	150.733	Operational
Lyostar II	5% Mannitol	2-ml	0.000763805	5% Mannitol	1.01527	1.34786	25	0.35	-3.5022	6.63333	0.000294544	99.5852	-0.3682	5.43333	0.000380927	99.1737	1500	10	0.454773	153.929	Operational
Lyostar II	5% Mannitol	2-ml	0.000792514	5% Mannitol	1.01527	1.34786	25	0.375	-3.1588	6.53333	0.000301241	99.4567	-0.0051	5.43333	0.00038925	100.623	1500	10	0.465062	156.91	Operational
Lyostar II	5% Mannitol	2-ml	0.000819998	5% Mannitol	1.01527	1.34786	25	0.4	-2.8466	6.43333	0.000307499	99.1104	0.2793	5.33333	0.000397031	99.4523	1500	10	0.474678	159.696	Operational
Lyostar II	5% Mannitol	2-ml	0.000871595	5% Mannitol	1.01527	1.34786	25	0.45	-2.2426	6.33333	0.000318849	99.7919	0.8281	5.23333	0.000411163	99.0799	1500	10	0.49212	164.75	Operational
Lyostar II	5% Mannitol	2-ml	0.000215141	5% Mannitol	1.01527	1.34786	30	0.02	-14.0742	12.4	0.000132113	99.0401	-10.5494	9.3	0.00017675	99.0346	1500	10	0.204865	81.5177	Pmin exceeds chamber pressure
Lyostar II	5% Mannitol	2-ml	0.000261077	5% Mannitol	1.01527	1.34786	30	0.04	-12.2446	11	0.000152448	99.6423	-8.7112	8.4	0.000203249	100.218	1500	10	0.236293	90.6238	Pmin exceeds chamber pressure
Lyostar II	5% Mannitol	2-ml	0.000304807	5% Mannitol	1.01527	1.34786	30	0.06	-10.7977	10	0.000170499	99.8725	-7.2962	7.7	0.000226525	100.238	1500	10	0.264152	98.6961	Pmin exceeds chamber pressure
Lyostar II	5% Mannitol	2-ml	0.000346486	5% Mannitol	1.01527	1.34786	30	0.08	-9.6435	9.2	0.000186792	99.2832	-6.1188	7.2	0.000247383	100.399	1500	10	0.289277	105.976	Pmin exceeds chamber pressure
Lyostar II	5% Mannitol	2-ml	0.000386254	5% Mannitol	1.01527	1.34786	30	0.1	-8.5917	8.7	0.000201616	100.076	-5.1359	6.8	0.00026625	100.203	1500	10	0.312119	112.594	Pmin exceeds chamber pressure
Lyostar II	5% Mannitol	2-ml	0.000433472	5% Mannitol	1.01527	1.34786	30	0.125	-7.5565	8.1	0.000218414	99.3448	-4.105	6.4	0.000287519	99.636	1500	10	0.337987	120.09	Operational
Lyostar II	5% Mannitol	2-ml	0.000478132	5% Mannitol	1.01527	1.34786	30	0.15	-6.6309	7.7	0.00023359	99.5528	-3.2214	6.1	0.000306641	99.2366	1500	10	0.361342	126.857	Operational
Lyostar II	5% Mannitol	2-ml	0.000520435	5% Mannitol	1.01527	1.34786	30	0.175	-5.8181	7.4	0.000247389	99.9837	-2.4301	5.9	0.00032396	99.6202	1500	10	0.382569	133.007	Operational
Lyostar II	5% Mannitol	2-ml	0.000560564	5% Mannitol	1.01527	1.34786	30	0.2	-5.1442	7.1	0.000260006	99.4436	-1.7637	5.7	0.000339742	99.105	1500	10	0.40197	138.629	Operational
Lyostar II	5% Mannitol	2-ml	0.000598681	5% Mannitol	1.01527	1.34786	30	0.225	-4.5117	6.9	0.000271595	99.7447	-1.1299	5.6	0.000354199	100.099	1500	10	0.419783	143.79	Operational
Lyostar II	5% Mannitol	2-ml	0.000634935	5% Mannitol	1.01527	1.34786	30	0.25	-3.9674	6.7	0.000282282	99.4363	-0.5772	5.5	0.000367498	100.595	1500	10	0.436205	148.548	Operational
Lyostar II	5% Mannitol	2-ml	0.000669459	5% Mannitol	1.01527	1.34786	30	0.275	-3.4287	6.6	0.000292169	100.423	-0.0892	5.4	0.000379779	100.65	1500	10	0.451395	152.95	Operational
Lyostar II	5% Mannitol	2-ml	0.000702374	5% Mannitol	1.01527	1.34786	30	0.3	-3.0154	6.4	0.000301346	99.1517	0.3463	5.3	0.000391158	100.315	1500	10	0.46549	157.034	Operational
Lyostar II	5% Mannitol	2-ml	0.000733789	5% Mannitol	1.01527	1.34786	30	0.325	-2.5869	6.3	0.000309885	99.402	0.7385	5.2	0.000401731	99.6295	1500	10	0.478604	160.834	Operational
Lyostar II	5% Mannitol	2-ml	0.000763805	5% Mannitol	1.01527	1.34786	30	0.35	-2.2015	6.2	0.000317849	99.3673	1.1396	5.2	0.000411583	101.346	1500	10	0.490834	164.377	Operational
Lyostar II	5% Mannitol	2-ml	0.000792514	5% Mannitol	1.01527	1.34786	30	0.375	-1.8525	6.1	0.000325294	99.0751	1.4639	5.1	0.000420785	100.134	1500	10	0.502265	167.689	Operational
Lyostar II	5% Mannitol	2-ml	0.000819998	5% Mannitol	1.01527	1.34786	30	0.4	-1.4756	6.1	0.000332265	100.669	1.7998	5.1	0.000429397	101.509	1500	10	0.512968	170.79	Operational
Lyostar II	5% Mannitol	2-ml	0.000871595	5% Mannitol	1.01527	1.34786	30	0.45	-0.9193	5.9	0.000344952	99.0884	2.364	5	0.00044506	100.964	1500	10	0.532444	176.434	Operational
Lyostar II	5% Mannitol	2-ml	0.000215141	5% Mannitol	1.01527	1.34786	35	0.02	-13.1057	11.6667	0.000139813	99.3081	-9.4912	8.76667	0.000187675	99.333	1500	10	0.216898	85.0043	Pmin exceeds chamber pressure
Lyostar II	5% Mannitol	2-ml	0.000261077	5% Mannitol	1.01527	1.34786	35	0.04	-11.2973	10.2667	0.000161654	99.0345	-7.6953	7.81667	0.000216201	99.0029	1500	10	0.250663	94.7876	Pmin exceeds chamber pressure
Lyostar II	5% Mannitol	2-ml	0.000304807	5% Mannitol	1.01527	1.34786	35	0.06	-9.8025	9.36667	0.000181096	99.55	-6.2106	7.21667	0.000241345	99.6217	1500	10	0.280681	103.485	Pmin exceeds chamber pressure
Lyostar II	5% Mannitol	2-ml	0.000346486	5% Mannitol	1.01527	1.34786	35	0.08	-8.5935	8.66667	0.000198679	99.467	-5.0317	6.71667	0.000263931	99.0893	1500	10	0.307806	111.345	Pmin exceeds chamber pressure
Lyostar II	5% Mannitol	2-ml	0.000386254	5% Mannitol	1.01527	1.34786	35	0.1	-7.5785	8.11667	0.000214707	99.1495	-4.0067	6.36667	0.000284405	99.1431	1500	10	0.332515	118.504	Pmin exceeds chamber pressure
Lyostar II	5% Mannitol	2-ml	0.000433472	5% Mannitol	1.01527	1.34786	35	0.125	-6.4787	7.61667	0.000232904	99.1603	-2.893	6.06667	0.000307531	99.8695	1500	10	0.36055	126.627	Pmin exceeds chamber pressure
Lyostar II	5% Mannitol	2-ml	0.000478132	5% Mannitol	1.01527	1.34786	35	0.15	-5.5164	7.26667	0.000249376	99.6983	-1.9637	5.81667	0.000328364	100.06	1500	10	0.385913	133.976	Operational
Lyostar II	5% Mannitol	2-ml	0.000520435	5% Mannitol	1.01527	1.34786	35	0.175	-4.7005	6.96667	0.000264383	99.7827	-1.1624	5.61667	0.000347267	100.145	1500	10	0.409007	140.668	Operational
Lyostar II	5% Mannitol	2-ml	0.000560564	5% Mannitol	1.01527	1.34786	35	0.2	-3.9889	6.71667	0.000278128	99.7197	-0.4841	5.41667	0.000364521	99.2576	1500	10	0.430151	146.794	Operational
Lyostar II	5% Mannitol	2-ml	0.000598681	5% Mannitol	1.01527	1.34786	35	0.225	-3.3521	6.51667	0.000290774	99.7671	0.1594	5.31667	0.000380346	100.084	1500	10	0.449597	152.429	Operational
Lyostar II	5% Mannitol	2-ml	0.000634935	5% Mannitol	1.01527	1.34786	35	0.25	-2.8036	6.31667	0.000302454	99.1602	0.6961	5.16667	0.000394923	99.0391	1500	10	0.467552	157.631	Operational
Lyostar II	5% Mannitol	2-ml	0.000669459	5% Mannitol	1.01527	1.34786	35	0.275	-2.259	6.21667	0.000313279	100.017	1.222	5.11667	0.0004084	100.203	1500	10	0.484187	162.451	Operational
Lyostar II	5% Mannitol	2-ml	0.000702374	5% Mannitol	1.01527	1.34786	35	0.3	-1.8082	6.06667	0.000323341	99.4358	1.6704	5.01667	0.0004209	99.6071	1500	10	0.499646	166.93	Operational
Lyostar II	5% Mannitol	2-ml	0.000733789	5% Mannitol	1.01527	1.34786	35	0.325	-1.3748	5.96667	0.000332719	99.5422	2.0959	4.96667	0.000432528	100.121	1500	10	0.51405	171.104	Operational
Lyostar II	5% Mannitol	2-ml	0.000763805	5% Mannitol	1.01527	1.34786	35	0.35	-0.9843	5.86667	0.00034148	99.3445	2.4826	4.91667	0.000443372	100.381	1500	10	0.527504	175.002	Operational
Lyostar II	5% Mannitol	2-ml	0.000792514	5% Mannitol	1.01527	1.34786	35	0.375	-0.6004	5.81667	0.000349682	100.029	2.837	4.86667	0.000453508	100.414	1500	10	0.540097	178.651	Operational
Lyostar II	5% Mannitol	2-ml	0.000819998	5% Mannitol	1.01527	1.34786	35	0.4	-0.2776	5.71667	0.000357376	99.3345	3.1642	4.81667	0.000463004	100.239	1500	10	0.551908	182.073	Operational
Lyostar II	5% Mannitol	2-ml	0.000871595	5% Mannitol	1.01527	1.34786	35	0.45	0.3452	5.61667	0.00037141	99.7524	3.753	4.71667	0.000480294	99.344	1500	10	0.573448	188.314	Operational
Lyostar II	5% Mannitol	2-ml	0.000215141	5% Mannitol	1.01527	1.34786	40	0.02	-12.2303	10.9833	0.000147618	99.0358	-8.5248	8.28333	0.000198813	99.1812	1500	10	0.229107	88.5416	Pmin exceeds chamber pressure
Lyostar II	5% Mannitol	2-ml	0.000261077	5% Mannitol	1.01527	1.34786	40	0.04	-10.3527	9.73333	0.000170981	99.355	-6.6652	7.43333	0.00022942	99.3226	1500	10	0.265238	99.0107	Pmin exceeds chamber pressure
Lyostar II	5% Mannitol	2-ml	0.000304807	5% Mannitol	1.01527	1.34786	40	0.06	-8.8707	8.83333	0.000191833	99.2072	-5.1818	6.83333	0.000256495	99.2825	1500	10	0.297448	108.344	Pmin exceeds chamber pressure
Lyostar II	5% Mannitol	2-ml	0.000346486	5% Mannitol	1.01527	1.34786	40	0.08	-7.6365	8.18333	0.000210727	99.1359	-3.9233	6.43333	0.000280875	99.9118	1500	10	0.326613	116.794	Pmin exceeds chamber pressure
Lyostar II	5% Mannitol	2-ml	0.000386254	5% Mannitol	1.01527	1.34786	40	0.1	-6.5542	7.73333	0.000227981	99.7141	-2.8936	6.08333	0.000303025	99.526	1500	10	0.353228	124.506	Pmin exceeds chamber pressure
Lyostar II	5% Mannitol	2-ml	0.000433472	5% Mannitol	1.01527	1.34786	40	0.125	-5.4569	7.23333	0.000247607	99.2302	-1.7715	5.78333	0.0003281	99.8169	1500	10	0.383485	133.273	Pmin exceeds chamber pressure
Lyostar II	5% Mannitol	2-ml	0.000478132	5% Mannitol	1.01527	1.34786	40	0.15	-4.4936	6.88333	0.000265406	99.3659	-0.8317	5.53333	0.00035074	99.5644	1500	10	0.410909	141.219	Operational
Lyostar II	5% Mannitol	2-ml	0.000520435	5% Mannitol	1.01527	1.34786	40	0.175	-3.6759	6.58333	0.00028165	99.0408	-0.018	5.33333	0.000371323	99.2359	1500	10	0.435926	148.468	Operational
Lyostar II	5% Mannitol	2-ml	0.000560564	5% Mannitol	1.01527	1.34786	40	0.2	-2.9243	6.38333	0.000296553	99.5738	0.7047	5.18333	0.000390144	99.2215	1500	10	0.458868	155.115	Operational
Lyostar II	5% Mannitol	2-ml	0.000598681	5% Mannitol	1.01527	1.34786	40	0.225	-2.2835	6.18333	0.000310286	99.3216	1.3576	5.08333	0.000407435	99.85	1500	10	0.480002	161.238	Operational
Lyostar II	5% Mannitol	2-ml	0.000634935	5% Mannitol	1.01527	1.34786	40	0.25	-1.6958	6.03333	0.00032299	99.4568	1.9319	4.98333	0.000423387	99.9143	1500	10	0.499544	166.901	Operational
Lyostar II	5% Mannitol	2-ml	0.000669459	5% Mannitol	1.01527	1.34786	40	0.275	-1.1801	5.88333	0.00033478	99.0553	2.4448	4.88333	0.000438154	99.4767	1500	10	0.517676	172.155	Operational
Lyostar II	5% Mannitol	2-ml	0.000702374	5% Mannitol	1.01527	1.34786	40	0.3	-0.6911	5.78333	0.000345756	99.3445	2.9223	4.83333	0.000451869	100.193	1500	10	0.53455	177.044	Operational
Lyostar II	5% Mannitol	2-ml	0.000733789	5% Mannitol	1.01527	1.34786	40	0.325	-0.2527	5.68333	0.000355999	99.2769	3.3539	4.78333	0.000464642	100.611	1500	10	0.550294	181.606	Operational
Lyostar II	5% Mannitol	2-ml	0.000763805	5% Mannitol	1.01527	1.34786	40	0.35	0.172	5.63333	0.000365581	100.135	3.743	4.68333	0.000476565	99.0555	1500	10	0.565019	185.872	Operational
Lyostar II	5% Mannitol	2-ml	0.000792514	5% Mannitol	1.01527	1.34786	40	0.375	0.5317	5.53333	0.000374565	99.4865	4.1111	4.68333	0.000487723	100.666	1500	10	0.578821	189.871	Operational
Lyostar II	5% Mannitol	2-ml	0.000819998	5% Mannitol	1.01527	1.34786	40	0.4	0.8869	5.48333	0.000383003	99.8848	4.4489	4.63333	0.000498183	100.351	1500	10	0.591781	193.627	Operational
Lyostar II	5% Mannitol	2-ml	0.000871595	5% Mannitol	1.01527	1.34786	40	0.45	1.5166	5.38333	0.000398424	100.145	5.0629	4.53333	0.000517258	99.138	1500	10	0.615461	200.488	Operational
Lyostar II	5% Mannitol	2-ml	0.000215141	5% Mannitol	1.01527	1.34786	45	0.02	-11.3719	10.45	0.000155529	99.2852	-7.5961	7.9	0.000210162	99.3838	1500	10	0.241489	92.1294	Pmin exceeds chamber pressure
Lyostar II	5% Mannitol	2-ml	0.000261077	5% Mannitol	1.01527	1.34786	45	0.04	-9.4829	9.25	0.000180435	99.3328	-5.707	7.1	0.000242914	99.4468	1500	10	0.280024	103.295	Pmin exceeds chamber pressure
Lyostar II	5% Mannitol	2-ml	0.000304807	5% Mannitol	1.01527	1.34786	45	0.06	-7.9807	8.4	0.000202719	99.0985	-4.1859	6.55	0.000271987	99.6036	1500	10	0.314469	113.275	Pmin exceeds chamber pressure
Lyostar II	5% Mannitol	2-ml	0.000346486	5% Mannitol	1.01527	1.34786	45	0.08	-6.7183	7.8	0.000222951	99.1443	-2.925	6.15	0.000298238	99.7237	1500	10	0.345719	122.33	Pmin exceeds chamber pressure
Lyostar II	5% Mannitol	2-ml	0.000386254	5% Mannitol	1.01527	1.34786	45	0.1	-5.64	7.35	0.000241459	99.2703	-1.8517	5.85	0.000322145	99.8938	1500	10	0.374292	130.609	Pmin exceeds chamber pressure
Lyostar II	5% Mannitol	2-ml	0.000433472	5% Mannitol	1.01527	1.34786	45	0.125	-4.5078	6.9	0.000262551	99.043	-0.7213	5.55	0.000349278	99.718	1500	10	0.406835	140.038	Pmin exceeds chamber pressure
Lyostar II	5% Mannitol	2-ml	0.000478132	5% Mannitol	1.01527	1.34786	45	0.15	-3.5056	6.6	0.000281715	99.6794	0.2616	5.35	0.000373837	100.308	1500	10	0.43639	148.602	Operational
Lyostar II	5% Mannitol	2-ml	0.000520435	5% Mannitol	1.01527	1.34786	45	0.175	-2.6487	6.35	0.000299236	99.9816	1.0864	5.15	0.000396219	99.6266	1500	10	0.463401	156.428	Operational
Lyostar II	5% Mannitol	2-ml	0.000560564	5% Mannitol	1.01527	1.34786	45	0.2	-1.9313	6.1	0.000315337	99.213	1.8205	5	0.000416727	99.3167	1500	10	0.488214	163.618	Operational
Lyostar II	5% Mannitol	2-ml	0.000598681	5% Mannitol	1.01527	1.34786	45	0.225	-1.251	5.95	0.000330198	99.7655	2.4828	4.9	0.000435607	99.7391	1500	10	0.511109	170.252	Operational
Lyostar II	5% Mannitol	2-ml	0.000634935	5% Mannitol	1.01527	1.34786	45	0.25	-0.6594	5.8	0.000343966	99.6815	3.0693	4.8	0.000453056	99.5637	1500	10	0.532312	176.395	Operational
Lyostar II	5% Mannitol	2-ml	0.000669459	5% Mannitol	1.01527	1.34786	45	0.275	-0.1385	5.65	0.000356762	99.0266	3.6047	4.75	0.000469238	100.561	1500	10	0.552014	182.104	Operational
Lyostar II	5% Mannitol	2-ml	0.000702374	5% Mannitol	1.01527	1.34786	45	0.3	0.3552	5.55	0.00036869	99.1442	4.0841	4.65	0.000484291	99.4372	1500	10	0.570375	187.424	Operational
Lyostar II	5% Mannitol	2-ml	0.000733789	5% Mannitol	1.01527	1.34786	45	0.325	0.8262	5.5	0.000379837	100.215	4.5264	4.6	0.00049833	99.7067	1500	10	0.58753	192.395	Operational
Lyostar II	5% Mannitol	2-ml	0.000763805	5% Mannitol	1.01527	1.34786	45	0.35	1.2276	5.4	0.000390279	99.6559	4.9323	4.55	0.000511455	99.6944	1500	10	0.603595	197.05	Operational
Lyostar II	5% Mannitol	2-ml	0.000792514	5% Mannitol	1.01527	1.34786	45	0.375	1.6175	5.35	0.000400081	100.194	5.3091	4.5	0.000523751	99.4267	1500	10	0.618673	201.418	Operational
Lyostar II	5% Mannitol	2-ml	0.000819998	5% Mannitol	1.01527	1.34786	45	0.4	1.9551	5.25	0.000409299	99.0725	5.6419	4.5	0.000535294	100.913	1500	10	0.632848	205.526	Operational
Lyostar II	5% Mannitol	2-ml	0.000871595	5% Mannitol	1.01527	1.34786	45	0.45	2.5961	5.15	0.000426177	99.0918	6.2843	4.4	0.000556376	99.3882	1500	10	0.658796	213.044	Operational
Lyostar II	5% Mannitol	2-ml	0.000215141	5% Mannitol	1.01527	1.34786	50	0.02	-10.5758	9.96667	0.000163545	99.2849	-6.7259	7.56667	0.000221722	99.4749	1500	10	0.254044	95.7672	Pmin exceeds chamber pressure
Lyostar II	5% Mannitol	2-ml	0.000261077	5% Mannitol	1.01527	1.34786	50	0.04	-8.6756	8.81667	0.000190016	99.0652	-4.8058	6.81667	0.000256685	99.5281	1500	10	0.295024	107.641	Pmin exceeds chamber pressure
Lyostar II	5% Mannitol	2-ml	0.000304807	5% Mannitol	1.01527	1.34786	50	0.06	-7.1126	8.06667	0.000213761	99.494	-3.2457	6.31667	0.000287836	99.9936	1500	10	0.331753	118.283	Pmin exceeds chamber pressure
Lyostar II	5% Mannitol	2-ml	0.000346486	5% Mannitol	1.01527	1.34786	50	0.08	-5.8588	7.46667	0.000235361	99.007	-1.9825	5.91667	0.000316042	99.5851	1500	10	0.365144	127.958	Pmin exceeds chamber pressure
Lyostar II	5% Mannitol	2-ml	0.000386254	5% Mannitol	1.01527	1.34786	50	0.1	-4.7451	7.06667	0.000255157	99.5109	-0.9031	5.61667	0.0003418	99.2722	1500	10	0.395732	136.821	Pmin exceeds chamber pressure
Lyostar II	5% Mannitol	2-ml	0.000433472	5% Mannitol	1.01527	1.34786	50	0.125	-3.5758	6.66667	0.000277758	99.7239	0.2724	5.36667	0.000371115	99.8375	1500	10	0.43064	146.936	Pmin exceeds chamber pressure
Lyostar II	5% Mannitol	2-ml	0.000478132	5% Mannitol	1.01527	1.34786	50	0.15	-2.6123	6.31667	0.000298334	99.0058	1.2652	5.16667	0.000397729	100.069	1500	10	0.46241	156.141	Pmin exceeds chamber pressure
Lyostar II	5% Mannitol	2-ml	0.000520435	5% Mannitol	1.01527	1.34786	50	0.175	-1.715	6.11667	0.000317181	100.019	2.1269	5.01667	0.000422049	100.484	1500	10	0.491501	164.57	Operational
Lyostar II	5% Mannitol	2-ml	0.000560564	5% Mannitol	1.01527	1.34786	50	0.2	-0.9583	5.91667	0.00033453	100.037	2.8726	4.86667	0.000444392	99.8957	1500	10	0.518275	172.328	Operational
Lyostar II	5% Mannitol	2-ml	0.000598681	5% Mannitol	1.01527	1.34786	50	0.225	-0.3088	5.71667	0.00035057	99.1692	3.543	4.76667	0.000465012	100.129	1500	10	0.543021	179.498	Operational
Lyostar II	5% Mannitol	2-ml	0.000634935	5% Mannitol	1.01527	1.34786	50	0.25	0.3195	5.61667	0.000365453	100.098	4.1421	4.66667	0.000484114	99.7302	1500	10	0.565978	186.15	Operational
Lyostar II	5% Mannitol	2-ml	0.000669459	5% Mannitol	1.01527	1.34786	50	0.275	0.8467	5.46667	0.000379306	99.185	4.6821	4.61667	0.000501867	100.632	1500	10	0.587344	192.341	Operational
Lyostar II	5% Mannitol	2-ml	0.000702374	5% Mannitol	1.01527	1.34786	50	0.3	1.3453	5.36667	0.000392239	99.1273	5.1823	4.51667	0.000518416	99.2291	1500	10	0.607285	198.119	Operational
Lyostar II	5% Mannitol	2-ml	0.000733789	5% Mannitol	1.01527	1.34786	50	0.325	1.8181	5.31667	0.000404342	100.123	5.6341	4.46667	0.000533882	99.366	1500	10	0.625944	203.525	Operational
Lyostar II	5% Mannitol	2-ml	0.000763805	5% Mannitol	1.01527	1.34786	50	0.35	2.2273	5.21667	0.000415694	99.3529	6.0523	4.41667	0.000548368	99.2076	1500	10	0.643442	208.595	Operational
Lyostar II	5% Mannitol	2-ml	0.000792514	5% Mannitol	1.01527	1.34786	50	0.375	2.6209	5.16667	0.000426364	99.7918	6.4088	4.41667	0.000561964	100.906	1500	10	0.659886	213.36	Operational
Lyostar II	5% Mannitol	2-ml	0.000819998	5% Mannitol	1.01527	1.34786	50	0.4	2.9828	5.11667	0.000436411	100.01	6.773	4.36667	0.000574748	100.291	1500	10	0.675367	217.846	Operational
Lyostar II	5% Mannitol	2-ml	0.000871595	5% Mannitol	1.01527	1.34786	50	0.45	3.6307	5.01667	0.000454842	99.8565	7.3994	4.31667	0.000598149	100.684	1500	10	0.703759	226.072	Operational
Lyostar II	5% Mannitol	2-ml	0.000215141	5% Mannitol	1.01527	2.0218	-35	0.02	-37.4036	214.333	3.55964e-05	99.0283	-36.7452	189.733	4.8548e-05	99.0585	1500	10	0.0553374	38.192	Pmin exceeds chamber pressure
Lyostar II	5% Mannitol	2-ml	0.000261077	5% Mannitol	1.01527	2.0218	-35	0.04	-36.7785	236.533	3.02874e-05	99.0238	-36.2798	211.133	4.21238e-05	99.0544	1500	10	0.0472065	35.8361	Operational
Lyostar II	5% Mannitol	2-ml	0.000304807	5% Mannitol	1.01527	2.0218	-35	0.06	-36.3182	271.333	2.56038e-05	99.0259	-35.9422	243.733	3.58544e-05	99.0324	1500	10	0.0399432	33.7315	Operational
Lyostar II	5% Mannitol	2-ml	0.000346486	5% Mannitol	1.01527	2.0218	-35	0.08	-35.9605	325.533	2.09497e-05	99.0094	-35.6828	294.133	2.94221e-05	99.0336	1500	10	0.0326954	31.6315	Operational
Lyostar II	5% Mannitol	2-ml	0.000386254	5% Mannitol	1.01527	2.0218	-35	0.1	-35.6711	415.933	1.61952e-05	99.0239	-35.4751	377.333	2.27706e-05	99.0147	1500	10	0.0252792	29.4826	Operational
Lyostar II	5% Mannitol	2-ml	0.000433472	5% Mannitol	1.01527	2.0218	-35	0.125	-35.3754	659.133	1.00946e-05	99.0125	-35.2646	600.933	1.41966e-05	99.014	1500	10	0.0157572	26.7237	Operational
Lyostar II	5% Mannitol	2-ml	0.000478132	5% Mannitol	1.01527	2.0218	-35	0.15	-35.1309	1706.73	3.85844e-06	99.0003	-35.0919	1562.33	5.42273e-06	99.0066	1500	10	0.00602231	23.903	Operational
Lyostar II	5% Mannitol	2-ml	0.000215141	5% Mannitol	1.01527	2.0218	-30	0.02	-33.7836	143.1	4.37489e-05	99.0054	-32.8253	123.1	5.84723e-05	99.0544	1500	10	0.0678318	41.8123	Pmin exceeds chamber pressure
Lyostar II	5% Mannitol	2-ml	0.000261077	5% Mannitol	1.01527	2.0218	-30	0.04	-33.0361	145.7	4.13845e-05	99.0726	-32.2454	126.3	5.64755e-05	99.0374	1500	10	0.0643404	40.8006	Pmin exceeds chamber pressure
Lyostar II	5% Mannitol	2-ml	0.000304807	5% Mannitol	1.01527	2.0218	-30	0.06	-32.4812	151.5	3.90424e-05	99.037	-31.8205	132.3	5.37845e-05	99.0007	1500	10	0.060775	39.7675	Operational
Lyostar II	5% Mannitol	2-ml	0.000346486	5% Mannitol	1.01527	2.0218	-30	0.08	-32.0468	160.5	3.64548e-05	99.0018	-31.4908	141.3	5.04941e-05	99.0814	1500	10	0.056788	38.6123	Operational
Lyostar II	5% Mannitol	2-ml	0.000386254	5% Mannitol	1.01527	2.0218	-30	0.1	-31.6936	173.1	3.35792e-05	99.0042	-31.2273	153.1	4.66766e-05	99.0475	1500	10	0.0523334	37.3216	Operational
Lyostar II	5% Mannitol	2-ml	0.000433472	5% Mannitol	1.01527	2.0218	-30	0.125	-31.3321	195.1	2.96208e-05	99.0197	-30.96	173.5	4.12975e-05	99.06	1500	10	0.0461827	35.5394	Operational
Lyostar II	5% Mannitol	2-ml	0.000478132	5% Mannitol	1.01527	2.0218	-30	0.15	-31.0339	226.9	2.53311e-05	99.0004	-30.7418	202.7	3.53862e-05	99.0411	1500	10	0.0395049	33.6045	Operational
Lyostar II	5% Mannitol	2-ml	0.000520435	5% Mannitol	1.01527	2.0218	-30	0.175	-30.7805	275.3	2.07865e-05	99.0398	-30.5581	246.7	2.90754e-05	99.0351	1500	10	0.0324231	31.5526	Operational
Lyostar II	5% Mannitol	2-ml	0.000560564	5% Mannitol	1.01527	2.0218	-30	0.2	-30.5611	354.5	1.60537e-05	99.0224	-30.3999	318.7	2.24724e-05	99.0165	1500	10	0.0250434	29.4143	Operational
Lyostar II	5% Mannitol	2-ml	0.000598681	5% Mannitol	1.01527	2.0218	-30	0.225	-30.3674	505.7	1.11882e-05	99.0026	-30.2611	456.1	1.56663e-05	99.0221	1500	10	0.017454	27.2153	Operational
Lyostar II	5% Mannitol	2-ml	0.000634935	5% Mannitol	1.01527	2.0218	-30	0.25	-30.1938	902.3	6.23325e-06	99.0001	-30.1374	815.7	8.72811e-06	99.0134	1500	10	0.0097241	24.9756	Operational
Lyostar II	5% Mannitol	2-ml	0.000669459	5% Mannitol	1.01527	2.0218	-30	0.275	-30.0363	4562.7	1.22545e-06	99.001	-30.0257	4133.7	1.71499e-06	99.0003	1500	10	0.00191161	22.7119	Operational
Lyostar II	5% Mannitol	2-ml	0.000215141	5% Mannitol	1.01527	2.0218	-25	0.02	-30.5253	102.867	5.13374e-05	99.0342	-29.2486	86.0667	6.77181e-05	99.0279	1500	10	0.0794633	45.1825	Pmin exceeds chamber pressure
Lyostar II	5% Mannitol	2-ml	0.000261077	5% Mannitol	1.01527	2.0218	-25	0.04	-29.6514	99.8667	5.17246e-05	99.0438	-28.5361	84.4667	6.94517e-05	99.1434	1500	10	0.080246	45.4093	Pmin exceeds chamber pressure
Lyostar II	5% Mannitol	2-ml	0.000304807	5% Mannitol	1.01527	2.0218	-25	0.06	-28.9908	99.0667	5.16715e-05	99.1166	-28.0104	84.2667	7.00095e-05	99.0857	1500	10	0.0802579	45.4127	Operational
Lyostar II	5% Mannitol	2-ml	0.000346486	5% Mannitol	1.01527	2.0218	-25	0.08	-28.4733	99.4667	5.1143e-05	99.0149	-27.6001	85.2667	6.96967e-05	99.068	1500	10	0.0794975	45.1924	Operational
Lyostar II	5% Mannitol	2-ml	0.000386254	5% Mannitol	1.01527	2.0218	-25	0.1	-28.0474	101.267	5.01671e-05	99.081	-27.268	87.2667	6.86592e-05	99.1122	1500	10	0.0780244	44.7656	Operational
Lyostar II	5% Mannitol	2-ml	0.000433472	5% Mannitol	1.01527	2.0218	-25	0.125	-27.6127	104.667	4.84048e-05	99.0081	-26.9311	90.8667	6.65244e-05	99.1361	1500	10	0.0753252	43.9835	Operational
Lyostar II	5% Mannitol	2-ml	0.000478132	5% Mannitol	1.01527	2.0218	-25	0.15	-27.2519	109.667	4.61432e-05	99.0124	-26.6575	95.4667	6.36299e-05	99.0001	1500	10	0.0718378	42.973	Operational
Lyostar II	5% Mannitol	2-ml	0.000520435	5% Mannitol	1.01527	2.0218	-25	0.175	-26.9457	116.267	4.34772e-05	99.0365	-26.4257	101.667	6.01219e-05	99.0386	1500	10	0.0677125	41.7777	Operational
Lyostar II	5% Mannitol	2-ml	0.000560564	5% Mannitol	1.01527	2.0218	-25	0.2	-26.6809	124.667	4.04869e-05	99.0602	-26.2267	109.467	5.61172e-05	99.0937	1500	10	0.0630748	40.4339	Operational
Lyostar II	5% Mannitol	2-ml	0.000598681	5% Mannitol	1.01527	2.0218	-25	0.225	-26.4479	135.267	3.72374e-05	99.0822	-26.0536	119.067	5.1713e-05	99.072	1500	10	0.0580274	38.9715	Operational
Lyostar II	5% Mannitol	2-ml	0.000634935	5% Mannitol	1.01527	2.0218	-25	0.25	-26.2403	148.667	3.3784e-05	99.0858	-25.9005	131.067	4.69901e-05	99.0026	1500	10	0.052657	37.4154	Operational
Lyostar II	5% Mannitol	2-ml	0.000669459	5% Mannitol	1.01527	2.0218	-25	0.275	-26.053	165.867	3.01707e-05	99.0738	-25.7624	146.667	4.20146e-05	99.026	1500	10	0.0470327	35.7857	Operational
Lyostar II	5% Mannitol	2-ml	0.000702374	5% Mannitol	1.01527	2.0218	-25	0.3	-25.8823	188.467	2.64341e-05	99.0409	-25.6372	167.067	3.68449e-05	99.0167	1500	10	0.0412128	34.0994	Operational
Lyostar II	5% Mannitol	2-ml	0.000733789	5% Mannitol	1.01527	2.0218	-25	0.325	-25.7248	219.467	2.26068e-05	99.056	-25.5226	194.867	3.15279e-05	99.0167	1500	10	0.0352484	32.3712	Operational
Lyostar II	5% Mannitol	2-ml	0.000763805	5% Mannitol	1.01527	2.0218	-25	0.35	-25.5791	263.667	1.87121e-05	99.0063	-25.4166	234.667	2.61042e-05	99.0113	1500	10	0.029177	30.612	Operational
Lyostar II	5% Mannitol	2-ml	0.000792514	5% Mannitol	1.01527	2.0218	-25	0.375	-25.4428	332.267	1.47734e-05	99.0089	-25.318	296.267	2.06104e-05	99.0351	1500	10	0.0230356	28.8326	Operational
Lyostar II	5% Mannitol	2-ml	0.000819998	5% Mannitol	1.01527	2.0218	-25	0.4	-25.3148	451.667	1.08072e-05	99.0008	-25.2258	403.267	1.50758e-05	99.0268	1500	10	0.016851	27.0406	Operational
Lyostar II	5% Mannitol	2-ml	0.000871595	5% Mannitol	1.01527	2.0218	-25	0.45	-25.0791	1692.07	2.85157e-06	99.0022	-25.0566	1513.67	3.97472e-06	99.0012	1500	10	0.00444583	23.4462	Operational
Lyostar II	5% Mannitol	2-ml	0.000215141	5% Mannitol	1.01527	2.0218	-20	0.02	-27.617	78.0333	5.85595e-05	99.0236	-26.019	63.8333	7.66526e-05	99.0947	1500	10	0.0905532	48.3958	Pmin exceeds chamber pressure
Lyostar II	5% Mannitol	2-ml	0.000261077	5% Mannitol	1.01527	2.0218	-20	0.04	-26.6134	73.6333	6.14186e-05	99.1318	-25.1758	60.6333	8.14841e-05	99.0352	1500	10	0.0951378	49.7242	Pmin exceeds chamber pressure
Lyostar II	5% Mannitol	2-ml	0.000304807	5% Mannitol	1.01527	2.0218	-20	0.06	-25.8525	70.8333	6.3503e-05	99.0881	-24.5392	58.8333	8.4846e-05	99.0599	1500	10	0.0984559	50.6856	Operational
Lyostar II	5% Mannitol	2-ml	0.000346486	5% Mannitol	1.01527	2.0218	-20	0.08	-25.2444	69.2333	6.49297e-05	99.1262	-24.0395	57.8333	8.71634e-05	99.0415	1500	10	0.10073	51.3444	Operational
Lyostar II	5% Mannitol	2-ml	0.000386254	5% Mannitol	1.01527	2.0218	-20	0.1	-24.7438	68.4333	6.57809e-05	99.1975	-23.6328	57.4333	8.86288e-05	99.0469	1500	10	0.102099	51.7411	Operational
Lyostar II	5% Mannitol	2-ml	0.000433472	5% Mannitol	1.01527	2.0218	-20	0.125	-24.2316	68.0333	6.616e-05	99.1036	-23.2151	57.6333	8.94797e-05	99.1731	1500	10	0.102738	51.9263	Operational
Lyostar II	5% Mannitol	2-ml	0.000478132	5% Mannitol	1.01527	2.0218	-20	0.15	-23.8034	68.4333	6.59026e-05	99.1456	-22.8746	58.2333	8.94322e-05	99.1696	1500	10	0.102383	51.8236	Operational
Lyostar II	5% Mannitol	2-ml	0.000520435	5% Mannitol	1.01527	2.0218	-20	0.175	-23.4426	69.2333	6.51197e-05	99.0519	-22.5886	59.2333	8.8641e-05	99.1419	1500	10	0.101208	51.483	Operational
Lyostar II	5% Mannitol	2-ml	0.000560564	5% Mannitol	1.01527	2.0218	-20	0.2	-23.1279	70.6333	6.3901e-05	99.0889	-22.3428	60.6333	8.72282e-05	99.1439	1500	10	0.0993506	50.9448	Operational
Lyostar II	5% Mannitol	2-ml	0.000598681	5% Mannitol	1.01527	2.0218	-20	0.225	-22.8519	72.4333	6.23191e-05	99.0929	-22.1277	62.4333	8.5291e-05	99.1948	1500	10	0.0969244	50.2418	Operational
Lyostar II	5% Mannitol	2-ml	0.000634935	5% Mannitol	1.01527	2.0218	-20	0.25	-22.6066	74.6333	6.04347e-05	99.0748	-21.9397	64.4333	8.29094e-05	99.0889	1500	10	0.0940232	49.4012	Operational
Lyostar II	5% Mannitol	2-ml	0.000669459	5% Mannitol	1.01527	2.0218	-20	0.275	-22.3862	77.2333	5.82969e-05	99.0275	-21.771	66.8333	8.01505e-05	99.0243	1500	10	0.0907234	48.4451	Operational
Lyostar II	5% Mannitol	2-ml	0.000702374	5% Mannitol	1.01527	2.0218	-20	0.3	-22.1842	80.4333	5.59484e-05	99.0994	-21.6162	69.8333	7.70703e-05	99.1575	1500	10	0.0870908	47.3926	Operational
Lyostar II	5% Mannitol	2-ml	0.000733789	5% Mannitol	1.01527	2.0218	-20	0.325	-22.0002	84.0333	5.34255e-05	99.0792	-21.4775	73.0333	7.37192e-05	99.0691	1500	10	0.0831823	46.2601	Operational
Lyostar II	5% Mannitol	2-ml	0.000763805	5% Mannitol	1.01527	2.0218	-20	0.35	-21.8301	88.2333	5.07565e-05	99.0821	-21.349	76.8333	7.01388e-05	99.0779	1500	10	0.079042	45.0604	Operational
Lyostar II	5% Mannitol	2-ml	0.000792514	5% Mannitol	1.01527	2.0218	-20	0.375	-21.6724	93.0333	4.79689e-05	99.0418	-21.2299	81.2333	6.63673e-05	99.1069	1500	10	0.0747131	43.8061	Operational
Lyostar II	5% Mannitol	2-ml	0.000819998	5% Mannitol	1.01527	2.0218	-20	0.4	-21.5247	98.6333	4.50839e-05	99.0227	-21.1196	86.2333	6.24392e-05	99.0741	1500	10	0.0702291	42.5069	Operational
Lyostar II	5% Mannitol	2-ml	0.000871595	5% Mannitol	1.01527	2.0218	-20	0.45	-21.2538	113.033	3.90964e-05	99.1128	-20.9181	99.0333	5.42194e-05	99.1305	1500	10	0.060913	39.8075	Operational
Lyostar II	5% Mannitol	2-ml	0.000215141	5% Mannitol	1.01527	2.0218	-15	0.02	-25.0234	61.8	6.55702e-05	99.0908	-23.1202	49.6	8.5496e-05	99.2381	1500	10	0.101344	51.5225	Pmin exceeds chamber pressure
Lyostar II	5% Mannitol	2-ml	0.000261077	5% Mannitol	1.01527	2.0218	-15	0.04	-23.9073	57	7.06264e-05	99.0298	-22.142	46.2	9.29492e-05	99.2514	1500	10	0.109288	53.8242	Pmin exceeds chamber pressure
Lyostar II	5% Mannitol	2-ml	0.000304807	5% Mannitol	1.01527	2.0218	-15	0.06	-23.037	54	7.46594e-05	99.2525	-21.3956	44	9.87183e-05	99.3124	1500	10	0.115598	55.6525	Operational
Lyostar II	5% Mannitol	2-ml	0.000346486	5% Mannitol	1.01527	2.0218	-15	0.08	-22.346	51.8	7.78892e-05	99.2497	-20.8089	42.4	0.000103306	99.1764	1500	10	0.120646	57.1153	Operational
Lyostar II	5% Mannitol	2-ml	0.000386254	5% Mannitol	1.01527	2.0218	-15	0.1	-21.7772	50.2	8.04376e-05	99.1766	-20.3231	41.4	0.000106941	99.2376	1500	10	0.124632	58.2701	Operational
Lyostar II	5% Mannitol	2-ml	0.000433472	5% Mannitol	1.01527	2.0218	-15	0.125	-21.1887	48.8	8.28203e-05	99.0397	-19.8246	40.6	0.000110395	99.2921	1500	10	0.128367	59.3522	Operational
Lyostar II	5% Mannitol	2-ml	0.000478132	5% Mannitol	1.01527	2.0218	-15	0.15	-20.694	48	8.44568e-05	99.0543	-19.4204	40	0.000112853	99.0571	1500	10	0.130945	60.0992	Operational
Lyostar II	5% Mannitol	2-ml	0.000520435	5% Mannitol	1.01527	2.0218	-15	0.175	-20.2712	47.6	8.5471e-05	99.1263	-19.0743	39.8	0.000114483	99.0456	1500	10	0.132558	60.5667	Operational
Lyostar II	5% Mannitol	2-ml	0.000560564	5% Mannitol	1.01527	2.0218	-15	0.2	-19.9078	47.4	8.59614e-05	99.0806	-18.7772	39.8	0.000115414	99.0185	1500	10	0.13336	60.7991	Operational
Lyostar II	5% Mannitol	2-ml	0.000598681	5% Mannitol	1.01527	2.0218	-15	0.225	-19.582	47.6	8.60072e-05	99.2989	-18.5169	40	0.000115747	99.0445	1500	10	0.133472	60.8315	Operational
Lyostar II	5% Mannitol	2-ml	0.000634935	5% Mannitol	1.01527	2.0218	-15	0.25	-19.2985	47.8	8.56725e-05	99.2347	-18.285	40.4	0.000115563	99.1671	1500	10	0.132992	60.6925	Operational
Lyostar II	5% Mannitol	2-ml	0.000669459	5% Mannitol	1.01527	2.0218	-15	0.275	-19.0424	48.2	8.50112e-05	99.2262	-18.0817	40.8	0.000114929	99.0739	1500	10	0.132005	60.4063	Operational
Lyostar II	5% Mannitol	2-ml	0.000702374	5% Mannitol	1.01527	2.0218	-15	0.3	-18.8145	48.6	8.40675e-05	99.0037	-17.8959	41.4	0.000113901	99.1263	1500	10	0.130576	59.9925	Operational
Lyostar II	5% Mannitol	2-ml	0.000733789	5% Mannitol	1.01527	2.0218	-15	0.325	-18.5983	49.4	8.28814e-05	99.17	-17.7297	42	0.000112524	99.0013	1500	10	0.128769	59.4687	Operational
Lyostar II	5% Mannitol	2-ml	0.000763805	5% Mannitol	1.01527	2.0218	-15	0.35	-18.4028	50.2	8.14841e-05	99.1492	-17.5749	42.8	0.000110844	99.0376	1500	10	0.12663	58.8491	Operational
Lyostar II	5% Mannitol	2-ml	0.000792514	5% Mannitol	1.01527	2.0218	-15	0.375	-18.2197	51.2	7.99055e-05	99.2343	-17.4299	43.8	0.000108893	99.2291	1500	10	0.124206	58.1468	Operational
Lyostar II	5% Mannitol	2-ml	0.000819998	5% Mannitol	1.01527	2.0218	-15	0.4	-18.052	52.2	7.81684e-05	99.1466	-17.2978	44.8	0.000106705	99.2554	1500	10	0.121533	57.3722	Operational
Lyostar II	5% Mannitol	2-ml	0.000871595	5% Mannitol	1.01527	2.0218	-15	0.45	-17.7466	54.6	7.43036e-05	99.0082	-17.0612	47	0.000101726	99.1328	1500	10	0.115569	55.6441	Operational
Lyostar II	5% Mannitol	2-ml	0.000215141	5% Mannitol	1.01527	2.0218	-10	0.02	-22.7107	50.5667	7.24792e-05	99.1286	-20.5421	39.7667	9.43768e-05	99.0063	1500	10	0.112003	54.611	Pmin exceeds chamber pressure
Lyostar II	5% Mannitol	2-ml	0.000261077	5% Mannitol	1.01527	2.0218	-10	0.04	-21.4861	45.9667	7.95013e-05	99.0684	-19.4316	36.5667	0.000104121	99.1618	1500	10	0.122945	57.7813	Pmin exceeds chamber pressure
Lyostar II	5% Mannitol	2-ml	0.000304807	5% Mannitol	1.01527	2.0218	-10	0.06	-20.5233	42.9667	8.53041e-05	99.2826	-18.5798	34.3667	0.000111995	99.233	1500	10	0.13196	60.3933	Pmin exceeds chamber pressure
Lyostar II	5% Mannitol	2-ml	0.000346486	5% Mannitol	1.01527	2.0218	-10	0.08	-19.7649	40.5667	9.0178e-05	99.0066	-17.9009	32.7667	0.000118559	99.2173	1500	10	0.139524	62.5851	Operational
Lyostar II	5% Mannitol	2-ml	0.000386254	5% Mannitol	1.01527	2.0218	-10	0.1	-19.1195	38.9667	9.42773e-05	99.1361	-17.343	31.5667	0.000124073	99.1505	1500	10	0.145885	64.4283	Operational
Lyostar II	5% Mannitol	2-ml	0.000433472	5% Mannitol	1.01527	2.0218	-10	0.125	-18.457	37.3667	9.84946e-05	99.0109	-16.7592	30.5667	0.000129772	99.2982	1500	10	0.152434	66.3256	Operational
Lyostar II	5% Mannitol	2-ml	0.000478132	5% Mannitol	1.01527	2.0218	-10	0.15	-17.8906	36.3667	0.000101871	99.2391	-16.2827	29.7667	0.000134382	99.1812	1500	10	0.157682	67.8465	Operational
Lyostar II	5% Mannitol	2-ml	0.000520435	5% Mannitol	1.01527	2.0218	-10	0.175	-17.4134	35.5667	0.000104543	99.2628	-15.8809	29.1667	0.000138089	99.0067	1500	10	0.161846	69.0528	Operational
Lyostar II	5% Mannitol	2-ml	0.000560564	5% Mannitol	1.01527	2.0218	-10	0.2	-17.0006	34.9667	0.000106618	99.2348	-15.5186	28.9667	0.000141036	99.4275	1500	10	0.165089	69.9926	Operational
Lyostar II	5% Mannitol	2-ml	0.000598681	5% Mannitol	1.01527	2.0218	-10	0.225	-16.6356	34.5667	0.000108182	99.2657	-15.2231	28.5667	0.00014333	99.02	1500	10	0.167546	70.7044	Operational
Lyostar II	5% Mannitol	2-ml	0.000634935	5% Mannitol	1.01527	2.0218	-10	0.25	-16.3066	34.3667	0.000109306	99.4362	-14.943	28.5667	0.000145058	99.3794	1500	10	0.169321	71.2189	Operational
Lyostar II	5% Mannitol	2-ml	0.000669459	5% Mannitol	1.01527	2.0218	-10	0.275	-16.0175	34.1667	0.000110044	99.3638	-14.7096	28.3667	0.000146289	99.0128	1500	10	0.170503	71.5613	Operational
Lyostar II	5% Mannitol	2-ml	0.000702374	5% Mannitol	1.01527	2.0218	-10	0.3	-15.7608	33.9667	0.000110447	99.0858	-14.48	28.5667	0.000147082	99.5025	1500	10	0.171166	71.7532	Operational
Lyostar II	5% Mannitol	2-ml	0.000733789	5% Mannitol	1.01527	2.0218	-10	0.325	-15.5196	33.9667	0.000110554	99.0758	-14.2857	28.5667	0.000147485	99.3236	1500	10	0.171371	71.8127	Operational
Lyostar II	5% Mannitol	2-ml	0.000763805	5% Mannitol	1.01527	2.0218	-10	0.35	-15.2905	34.1667	0.0001104	99.3576	-14.1107	28.5667	0.00014754	99.0135	1500	10	0.171171	71.7547	Operational
Lyostar II	5% Mannitol	2-ml	0.000792514	5% Mannitol	1.01527	2.0218	-10	0.375	-15.0923	34.1667	0.000110014	99.0641	-13.9416	28.7667	0.000147281	99.102	1500	10	0.170612	71.5927	Operational
Lyostar II	5% Mannitol	2-ml	0.000819998	5% Mannitol	1.01527	2.0218	-10	0.4	-14.9006	34.3667	0.000109424	99.0933	-13.7871	28.9667	0.00014674	99.0845	1500	10	0.169733	71.3382	Operational
Lyostar II	5% Mannitol	2-ml	0.000871595	5% Mannitol	1.01527	2.0218	-10	0.45	-14.5508	34.9667	0.000107715	99.2711	-13.505	29.5667	0.00014492	99.2729	1500	10	0.167154	70.5908	Operational
Lyostar II	5% Mannitol	2-ml	0.000215141	5% Mannitol	1.01527	2.0218	-5	0.02	-20.6445	42.4333	7.93609e-05	99.0715	-18.2149	33.0333	0.000103371	99.2041	1500	10	0.122643	57.6938	Pmin exceeds chamber pressure
Lyostar II	5% Mannitol	2-ml	0.000261077	5% Mannitol	1.01527	2.0218	-5	0.04	-19.3151	38.2333	8.81699e-05	99.1505	-17.0026	29.9333	0.000115184	99.0671	1500	10	0.136307	61.6529	Pmin exceeds chamber pressure
Lyostar II	5% Mannitol	2-ml	0.000304807	5% Mannitol	1.01527	2.0218	-5	0.06	-18.2858	35.2333	9.55928e-05	99.0009	-16.0572	27.8333	0.000124952	99.0543	1500	10	0.147793	64.981	Pmin exceeds chamber pressure
Lyostar II	5% Mannitol	2-ml	0.000346486	5% Mannitol	1.01527	2.0218	-5	0.08	-17.4402	33.1333	0.000101972	99.0769	-15.2922	26.3333	0.000133279	99.1105	1500	10	0.157654	67.8383	Operational
Lyostar II	5% Mannitol	2-ml	0.000386254	5% Mannitol	1.01527	2.0218	-5	0.1	-16.7357	31.5333	0.000107488	99.1136	-14.6548	25.2333	0.000140455	99.2456	1500	10	0.166177	70.3079	Operational
Lyostar II	5% Mannitol	2-ml	0.000433472	5% Mannitol	1.01527	2.0218	-5	0.125	-15.9972	30.0333	0.000113378	99.1831	-14.0008	24.1333	0.000148117	99.1673	1500	10	0.175278	72.9447	Operational
Lyostar II	5% Mannitol	2-ml	0.000478132	5% Mannitol	1.01527	2.0218	-5	0.15	-15.385	28.8333	0.000118336	99.0459	-13.4532	23.3333	0.000154591	99.1696	1500	10	0.182942	75.1654	Operational
Lyostar II	5% Mannitol	2-ml	0.000520435	5% Mannitol	1.01527	2.0218	-5	0.175	-14.8474	28.0333	0.000122513	99.2741	-12.9867	22.7333	0.000160083	99.1972	1500	10	0.189405	77.0382	Operational
Lyostar II	5% Mannitol	2-ml	0.000560564	5% Mannitol	1.01527	2.0218	-5	0.2	-14.3886	27.3333	0.000126029	99.2406	-12.5878	22.2333	0.000164749	99.0823	1500	10	0.194852	78.6162	Operational
Lyostar II	5% Mannitol	2-ml	0.000598681	5% Mannitol	1.01527	2.0218	-5	0.225	-13.9894	26.7333	0.000128976	99.0637	-12.2289	21.9333	0.000168707	99.2935	1500	10	0.199423	79.9409	Operational
Lyostar II	5% Mannitol	2-ml	0.000634935	5% Mannitol	1.01527	2.0218	-5	0.25	-13.6256	26.3333	0.000131429	99.134	-11.9191	21.6333	0.000172054	99.2107	1500	10	0.203237	81.0458	Operational
Lyostar II	5% Mannitol	2-ml	0.000669459	5% Mannitol	1.01527	2.0218	-5	0.275	-13.2975	26.0333	0.000133449	99.2315	-11.6388	21.4333	0.000174863	99.2479	1500	10	0.206386	81.9584	Operational
Lyostar II	5% Mannitol	2-ml	0.000702374	5% Mannitol	1.01527	2.0218	-5	0.3	-13.007	25.7333	0.00013509	99.1019	-11.3911	21.2333	0.000177199	99.0866	1500	10	0.208952	82.7018	Operational
Lyostar II	5% Mannitol	2-ml	0.000733789	5% Mannitol	1.01527	2.0218	-5	0.325	-12.7384	25.5333	0.000136393	99.0884	-11.161	21.1333	0.000179112	99.1275	1500	10	0.210997	83.2945	Operational
Lyostar II	5% Mannitol	2-ml	0.000763805	5% Mannitol	1.01527	2.0218	-5	0.35	-12.4871	25.4333	0.000137396	99.2255	-10.954	21.0333	0.000180648	99.0283	1500	10	0.212581	83.7535	Operational
Lyostar II	5% Mannitol	2-ml	0.000792514	5% Mannitol	1.01527	2.0218	-5	0.375	-12.2588	25.3333	0.000138129	99.2252	-10.7575	21.0333	0.000181842	99.1822	1500	10	0.213751	84.0922	Operational
Lyostar II	5% Mannitol	2-ml	0.000819998	5% Mannitol	1.01527	2.0218	-5	0.4	-12.05	25.2333	0.000138621	99.1041	-10.5781	21.0333	0.000182728	99.2323	1500	10	0.214548	84.3232	Operational
Lyostar II	5% Mannitol	2-ml	0.000871595	5% Mannitol	1.01527	2.0218	-5	0.45	-11.6644	25.2333	0.000138975	99.1899	-10.2616	21.0333	0.000183681	99.0671	1500	10	0.215168	84.503	Operational
Lyostar II	5% Mannitol	2-ml	0.000215141	5% Mannitol	1.01527	2.0218	0	0.02	-18.7836	36.4	8.62642e-05	99.0495	-16.1364	28	0.00011252	99.0978	1500	10	0.133335	60.7917	Pmin exceeds chamber pressure
Lyostar II	5% Mannitol	2-ml	0.000261077	5% Mannitol	1.01527	2.0218	0	0.04	-17.3714	32.5	9.67287e-05	99.0347	-14.8163	25.2	0.000126261	99.0418	1500	10	0.149523	65.4823	Pmin exceeds chamber pressure
Lyostar II	5% Mannitol	2-ml	0.000304807	5% Mannitol	1.01527	2.0218	0	0.06	-16.2604	29.8	0.000105656	99.0334	-13.7785	23.3	0.000137785	99.129	1500	10	0.163304	69.4753	Pmin exceeds chamber pressure
Lyostar II	5% Mannitol	2-ml	0.000346486	5% Mannitol	1.01527	2.0218	0	0.08	-15.3431	27.9	0.00011343	99.2556	-12.9391	21.9	0.000147731	99.1555	1500	10	0.175291	72.9485	Operational
Lyostar II	5% Mannitol	2-ml	0.000386254	5% Mannitol	1.01527	2.0218	0	0.1	-14.5825	26.4	0.000120255	99.2861	-12.2457	20.8	0.000156418	99.035	1500	10	0.185807	75.9955	Operational
Lyostar II	5% Mannitol	2-ml	0.000433472	5% Mannitol	1.01527	2.0218	0	0.125	-13.7935	24.9	0.000127681	99.0959	-11.514	19.8	0.000165846	99.0943	1500	10	0.197246	79.31	Operational
Lyostar II	5% Mannitol	2-ml	0.000478132	5% Mannitol	1.01527	2.0218	0	0.15	-13.1218	23.8	0.000134084	99.0884	-10.8925	19.1	0.000173976	99.3973	1500	10	0.20711	82.1681	Operational
Lyostar II	5% Mannitol	2-ml	0.000520435	5% Mannitol	1.01527	2.0218	0	0.175	-12.5365	23	0.000139632	99.2993	-10.3717	18.5	0.000181034	99.4067	1500	10	0.215658	84.6449	Operational
Lyostar II	5% Mannitol	2-ml	0.000560564	5% Mannitol	1.01527	2.0218	0	0.2	-12.036	22.3	0.000144453	99.2508	-9.9242	18	0.000187193	99.3008	1500	10	0.223091	86.7985	Operational
Lyostar II	5% Mannitol	2-ml	0.000598681	5% Mannitol	1.01527	2.0218	0	0.225	-11.599	21.7	0.000148649	99.0795	-9.5309	17.6	0.000192585	99.2154	1500	10	0.229565	88.6743	Operational
Lyostar II	5% Mannitol	2-ml	0.000634935	5% Mannitol	1.01527	2.0218	0	0.25	-11.196	21.3	0.000152302	99.2819	-9.178	17.3	0.000197313	99.2557	1500	10	0.235205	90.3087	Operational
Lyostar II	5% Mannitol	2-ml	0.000669459	5% Mannitol	1.01527	2.0218	0	0.275	-10.8439	20.9	0.00015548	99.1738	-8.8703	17	0.000201461	99.0167	1500	10	0.240117	91.7319	Operational
Lyostar II	5% Mannitol	2-ml	0.000702374	5% Mannitol	1.01527	2.0218	0	0.3	-10.5201	20.6	0.000158237	99.2036	-8.5852	16.8	0.000205097	99.035	1500	10	0.244384	92.9683	Operational
Lyostar II	5% Mannitol	2-ml	0.000733789	5% Mannitol	1.01527	2.0218	0	0.325	-10.2315	20.3	0.000160619	99.0162	-8.3174	16.7	0.00020828	99.3645	1500	10	0.248078	94.0386	Operational
Lyostar II	5% Mannitol	2-ml	0.000763805	5% Mannitol	1.01527	2.0218	0	0.35	-9.9593	20.1	0.000162668	99.056	-8.09	16.5	0.000211055	99.0347	1500	10	0.251261	94.9608	Operational
Lyostar II	5% Mannitol	2-ml	0.000792514	5% Mannitol	1.01527	2.0218	0	0.375	-9.6997	20	0.000164417	99.3614	-7.8713	16.4	0.000213464	99.0734	1500	10	0.253982	95.7494	Operational
Lyostar II	5% Mannitol	2-ml	0.000819998	5% Mannitol	1.01527	2.0218	0	0.4	-9.4753	19.8	0.000165895	99.1137	-7.6589	16.4	0.000215543	99.5116	1500	10	0.256289	96.4179	Operational
Lyostar II	5% Mannitol	2-ml	0.000871595	5% Mannitol	1.01527	2.0218	0	0.45	-9.056	19.6	0.000168137	99.1317	-7.3091	16.2	0.00021882	99.0674	1500	10	0.259808	97.4373	Operational
Lyostar II	5% Mannitol	2-ml	0.000215141	5% Mannitol	1.01527	2.0218	5	0.02	-17.0864	31.8667	9.32207e-05	99.2434	-14.2505	24.2667	0.000121849	99.1652	1500	10	0.144125	63.9183	Pmin exceeds chamber pressure
Lyostar II	5% Mannitol	2-ml	0.000261077	5% Mannitol	1.01527	2.0218	5	0.04	-15.6001	28.2667	0.000105247	99.1744	-12.828	21.7667	0.000137434	99.3058	1500	10	0.162699	69.3001	Pmin exceeds chamber pressure
Lyostar II	5% Mannitol	2-ml	0.000304807	5% Mannitol	1.01527	2.0218	5	0.06	-14.4265	25.7667	0.000115597	99.108	-11.7232	19.9667	0.000150626	99.1507	1500	10	0.178649	73.9216	Pmin exceeds chamber pressure
Lyostar II	5% Mannitol	2-ml	0.000346486	5% Mannitol	1.01527	2.0218	5	0.08	-13.4595	23.9667	0.000124684	99.1667	-10.8191	18.6667	0.000162102	99.0958	1500	10	0.192638	77.975	Operational
Lyostar II	5% Mannitol	2-ml	0.000386254	5% Mannitol	1.01527	2.0218	5	0.1	-12.6513	22.5667	0.000132734	99.1248	-10.0644	17.6667	0.000172203	99.0039	1500	10	0.205021	81.563	Operational
Lyostar II	5% Mannitol	2-ml	0.000433472	5% Mannitol	1.01527	2.0218	5	0.125	-11.7923	21.2667	0.000141592	99.246	-9.2619	16.7667	0.000183268	99.1876	1500	10	0.21864	85.5088	Operational
Lyostar II	5% Mannitol	2-ml	0.000478132	5% Mannitol	1.01527	2.0218	5	0.15	-11.0675	20.2667	0.000149335	99.3446	-8.5906	16.0667	0.000192915	99.2845	1500	10	0.230539	88.9567	Operational
Lyostar II	5% Mannitol	2-ml	0.000520435	5% Mannitol	1.01527	2.0218	5	0.175	-10.4464	19.4667	0.000156144	99.3815	-8.0262	15.4667	0.000201393	99.0899	1500	10	0.241003	91.9887	Operational
Lyostar II	5% Mannitol	2-ml	0.000560564	5% Mannitol	1.01527	2.0218	5	0.2	-9.9146	18.7667	0.000162161	99.1585	-7.5194	15.0667	0.00020889	99.3876	1500	10	0.250251	94.6681	Operational
Lyostar II	5% Mannitol	2-ml	0.000598681	5% Mannitol	1.01527	2.0218	5	0.225	-9.4307	18.2667	0.000167496	99.3061	-7.0888	14.6667	0.000215551	99.205	1500	10	0.258452	97.0446	Operational
Lyostar II	5% Mannitol	2-ml	0.000634935	5% Mannitol	1.01527	2.0218	5	0.25	-9.0148	17.7667	0.000172238	99.0191	-6.6999	14.3667	0.00022149	99.2259	1500	10	0.265745	99.1577	Operational
Lyostar II	5% Mannitol	2-ml	0.000669459	5% Mannitol	1.01527	2.0218	5	0.275	-8.6181	17.4667	0.00017646	99.3564	-6.342	14.1667	0.000226801	99.5526	1500	10	0.272242	101.04	Operational
Lyostar II	5% Mannitol	2-ml	0.000702374	5% Mannitol	1.01527	2.0218	5	0.3	-8.2676	17.1667	0.000180223	99.4148	-6.0254	13.9667	0.000231558	99.6316	1500	10	0.278035	102.719	Operational
Lyostar II	5% Mannitol	2-ml	0.000733789	5% Mannitol	1.01527	2.0218	5	0.325	-7.9558	16.8667	0.000183578	99.23	-5.7434	13.7667	0.000235826	99.4957	1500	10	0.283204	104.216	Operational
Lyostar II	5% Mannitol	2-ml	0.000763805	5% Mannitol	1.01527	2.0218	5	0.35	-7.6591	16.6667	0.000186566	99.3609	-5.4905	13.5667	0.000239655	99.1726	1500	10	0.287812	105.552	Operational
Lyostar II	5% Mannitol	2-ml	0.000792514	5% Mannitol	1.01527	2.0218	5	0.375	-7.3905	16.4667	0.000189225	99.3203	-5.2447	13.4667	0.00024309	99.3518	1500	10	0.291917	106.741	Operational
Lyostar II	5% Mannitol	2-ml	0.000819998	5% Mannitol	1.01527	2.0218	5	0.4	-7.1462	16.2667	0.000191587	99.1276	-5.0207	13.3667	0.00024617	99.4028	1500	10	0.295568	107.799	Operational
Lyostar II	5% Mannitol	2-ml	0.000871595	5% Mannitol	1.01527	2.0218	5	0.45	-6.6846	16.0667	0.000195526	99.4651	-4.6267	13.1667	0.000251388	99.1764	1500	10	0.301668	109.566	Operational
Lyostar II	5% Mannitol	2-ml	0.000215141	5% Mannitol	1.01527	2.0218	10	0.02	-15.5532	28.2333	0.000100251	99.2049	-12.5484	21.3333	0.000131371	99.0276	1500	10	0.155044	67.0821	Pmin exceeds chamber pressure
Lyostar II	5% Mannitol	2-ml	0.000261077	5% Mannitol	1.01527	2.0218	10	0.04	-13.9979	24.9333	0.000113777	99.1295	-11.0474	19.0333	0.000148754	99.0644	1500	10	0.175911	73.1283	Pmin exceeds chamber pressure
Lyostar II	5% Mannitol	2-ml	0.000304807	5% Mannitol	1.01527	2.0218	10	0.06	-12.7673	22.6333	0.000125489	99.0214	-9.8634	17.4333	0.000163569	99.0763	1500	10	0.193946	78.3537	Pmin exceeds chamber pressure
Lyostar II	5% Mannitol	2-ml	0.000346486	5% Mannitol	1.01527	2.0218	10	0.08	-11.7381	21.0333	0.000135833	99.284	-8.8778	16.3333	0.000176522	99.4722	1500	10	0.209853	82.9629	Pmin exceeds chamber pressure
Lyostar II	5% Mannitol	2-ml	0.000386254	5% Mannitol	1.01527	2.0218	10	0.1	-10.8879	19.7333	0.000145052	99.1783	-8.066	15.4333	0.000187984	99.4738	1500	10	0.224018	87.0672	Operational
Lyostar II	5% Mannitol	2-ml	0.000433472	5% Mannitol	1.01527	2.0218	10	0.125	-9.9795	18.5333	0.000155268	99.2895	-7.2216	14.5333	0.000200609	99.2434	1500	10	0.239703	91.6118	Operational
Lyostar II	5% Mannitol	2-ml	0.000478132	5% Mannitol	1.01527	2.0218	10	0.15	-9.2278	17.5333	0.000164272	99.0057	-6.4878	13.9333	0.000211689	99.633	1500	10	0.253521	95.6157	Operational
Lyostar II	5% Mannitol	2-ml	0.000520435	5% Mannitol	1.01527	2.0218	10	0.175	-8.5589	16.8333	0.000172264	99.2396	-5.889	13.3333	0.000221495	99.1161	1500	10	0.26578	99.1679	Operational
Lyostar II	5% Mannitol	2-ml	0.000560564	5% Mannitol	1.01527	2.0218	10	0.2	-7.9824	16.2333	0.000179394	99.2607	-5.3467	12.9333	0.000230231	99.252	1500	10	0.276716	102.337	Operational
Lyostar II	5% Mannitol	2-ml	0.000598681	5% Mannitol	1.01527	2.0218	10	0.225	-7.4739	15.7333	0.000185783	99.2431	-4.8629	12.6333	0.000238056	99.5755	1500	10	0.286516	105.176	Operational
Lyostar II	5% Mannitol	2-ml	0.000634935	5% Mannitol	1.01527	2.0218	10	0.25	-7.0158	15.3333	0.000191529	99.3281	-4.4445	12.3333	0.000245096	99.4801	1500	10	0.295328	107.729	Operational
Lyostar II	5% Mannitol	2-ml	0.000669459	5% Mannitol	1.01527	2.0218	10	0.275	-6.6169	14.9333	0.000196709	99.0233	-4.0792	12.0333	0.000251453	99.0236	1500	10	0.303275	110.032	Operational
Lyostar II	5% Mannitol	2-ml	0.000702374	5% Mannitol	1.01527	2.0218	10	0.3	-6.2454	14.6333	0.00020139	99.0019	-3.7358	11.8333	0.000257209	99.0456	1500	10	0.310457	112.113	Operational
Lyostar II	5% Mannitol	2-ml	0.000733789	5% Mannitol	1.01527	2.0218	10	0.325	-5.8937	14.4333	0.000205626	99.3481	-3.4084	11.7333	0.000262434	99.6355	1500	10	0.316961	113.997	Operational
Lyostar II	5% Mannitol	2-ml	0.000763805	5% Mannitol	1.01527	2.0218	10	0.35	-5.5774	14.2333	0.000209465	99.4813	-3.1337	11.5333	0.000267186	99.2223	1500	10	0.322856	115.705	Operational
Lyostar II	5% Mannitol	2-ml	0.000792514	5% Mannitol	1.01527	2.0218	10	0.375	-5.2913	14.0333	0.000212946	99.4252	-2.8652	11.4333	0.000271512	99.4586	1500	10	0.328204	117.255	Operational
Lyostar II	5% Mannitol	2-ml	0.000819998	5% Mannitol	1.01527	2.0218	10	0.4	-5.0311	13.8333	0.000216104	99.2003	-2.6203	11.3333	0.000275455	99.5544	1500	10	0.333058	118.662	Operational
Lyostar II	5% Mannitol	2-ml	0.000871595	5% Mannitol	1.01527	2.0218	10	0.45	-4.5553	13.5333	0.000221564	99.0055	-2.1887	11.1333	0.000282331	99.3828	1500	10	0.341462	121.096	Operational
Lyostar II	5% Mannitol	2-ml	0.000215141	5% Mannitol	1.01527	2.0218	15	0.02	-14.1553	25.3	0.000107367	99.0639	-10.9757	19.1	0.000141093	99.2415	1500	10	0.16611	70.2883	Pmin exceeds chamber pressure
Lyostar II	5% Mannitol	2-ml	0.000261077	5% Mannitol	1.01527	2.0218	15	0.04	-12.5316	22.3	0.000122351	99.0961	-9.3991	17	0.000160255	99.32	1500	10	0.189212	76.9822	Pmin exceeds chamber pressure
Lyostar II	5% Mannitol	2-ml	0.000304807	5% Mannitol	1.01527	2.0218	15	0.06	-11.2455	20.2	0.000135391	99.033	-8.1617	15.5	0.000176675	99.138	1500	10	0.209278	82.7964	Pmin exceeds chamber pressure
Lyostar II	5% Mannitol	2-ml	0.000346486	5% Mannitol	1.01527	2.0218	15	0.08	-10.177	18.7	0.000146954	99.1644	-7.119	14.5	0.000191086	99.5957	1500	10	0.227051	87.9462	Pmin exceeds chamber pressure
Lyostar II	5% Mannitol	2-ml	0.000386254	5% Mannitol	1.01527	2.0218	15	0.1	-9.2883	17.5	0.000157305	99.0082	-6.28	13.6	0.000203882	99.0804	1500	10	0.242944	92.5509	Operational
Lyostar II	5% Mannitol	2-ml	0.000433472	5% Mannitol	1.01527	2.0218	15	0.125	-8.3344	16.4	0.000168829	99.1248	-5.3495	12.9	0.000218033	99.6894	1500	10	0.260624	97.6739	Operational
Lyostar II	5% Mannitol	2-ml	0.000478132	5% Mannitol	1.01527	2.0218	15	0.15	-7.5139	15.6	0.000179045	99.5104	-4.5822	12.3	0.000230504	99.7488	1500	10	0.276286	102.212	Operational
Lyostar II	5% Mannitol	2-ml	0.000520435	5% Mannitol	1.01527	2.0218	15	0.175	-6.8237	14.9	0.000188165	99.4462	-3.9293	11.8	0.000241588	99.5948	1500	10	0.290261	106.261	Operational
Lyostar II	5% Mannitol	2-ml	0.000560564	5% Mannitol	1.01527	2.0218	15	0.2	-6.2278	14.3	0.000196352	99.1766	-3.3582	11.4	0.000251509	99.4927	1500	10	0.302801	109.895	Operational
Lyostar II	5% Mannitol	2-ml	0.000598681	5% Mannitol	1.01527	2.0218	15	0.225	-5.6754	13.9	0.000203737	99.5775	-2.8468	11.1	0.000260438	99.6554	1500	10	0.31411	113.171	Operational
Lyostar II	5% Mannitol	2-ml	0.000634935	5% Mannitol	1.01527	2.0218	15	0.25	-5.199	13.5	0.000210424	99.4815	-2.4034	10.8	0.000268513	99.3498	1500	10	0.32435	116.138	Operational
Lyostar II	5% Mannitol	2-ml	0.000669459	5% Mannitol	1.01527	2.0218	15	0.275	-4.7598	13.2	0.000216499	99.6747	-1.9917	10.6	0.000275844	99.5711	1500	10	0.33365	118.833	Operational
Lyostar II	5% Mannitol	2-ml	0.000702374	5% Mannitol	1.01527	2.0218	15	0.3	-4.372	12.9	0.000222033	99.5266	-1.6263	10.4	0.000282525	99.4866	1500	10	0.342123	121.288	Operational
Lyostar II	5% Mannitol	2-ml	0.000733789	5% Mannitol	1.01527	2.0218	15	0.325	-4.0274	12.6	0.000227086	99.0764	-1.2993	10.2	0.000288627	99.1329	1500	10	0.349861	123.53	Operational
Lyostar II	5% Mannitol	2-ml	0.000763805	5% Mannitol	1.01527	2.0218	15	0.35	-3.6954	12.4	0.000231708	99.1385	-0.9835	10.1	0.000294216	99.5434	1500	10	0.356939	125.581	Operational
Lyostar II	5% Mannitol	2-ml	0.000792514	5% Mannitol	1.01527	2.0218	15	0.375	-3.3716	12.3	0.000235943	99.7899	-0.6965	10	0.000299347	99.7811	1500	10	0.363425	127.46	Operational
Lyostar II	5% Mannitol	2-ml	0.000819998	5% Mannitol	1.01527	2.0218	15	0.4	-3.0986	12.1	0.000239828	99.4734	-0.4341	9.9	0.000304062	99.8646	1500	10	0.369377	129.185	Operational
Lyostar II	5% Mannitol	2-ml	0.000871595	5% Mannitol	1.01527	2.0218	15	0.45	-2.5979	11.8	0.000246671	99.1894	0.0298	9.7	0.000312405	99.6309	1500	10	0.379866	132.224	Operational
Lyostar II	5% Mannitol	2-ml	0.000215141	5% Mannitol	1.01527	2.0218	20	0.02	-12.8572	22.9667	0.000114578	99.1154	-9.5418	17.2667	0.000151016	99.2516	1500	10	0.177332	73.54	Pmin exceeds chamber pressure
Lyostar II	5% Mannitol	2-ml	0.000261077	5% Mannitol	1.01527	2.0218	20	0.04	-11.1858	20.1667	0.000130996	99.0094	-7.8911	15.3667	0.000171961	99.4888	1500	10	0.202639	80.8725	Pmin exceeds chamber pressure
Lyostar II	5% Mannitol	2-ml	0.000304807	5% Mannitol	1.01527	2.0218	20	0.06	-9.8434	18.2667	0.000145341	99.1065	-6.6045	13.9667	0.000189988	99.1475	1500	10	0.224709	87.2674	Pmin exceeds chamber pressure
Lyostar II	5% Mannitol	2-ml	0.000346486	5% Mannitol	1.01527	2.0218	20	0.08	-8.7383	16.8667	0.000158105	99.1473	-5.5374	12.9667	0.000205858	99.0202	1500	10	0.24432	92.9498	Pmin exceeds chamber pressure
Lyostar II	5% Mannitol	2-ml	0.000386254	5% Mannitol	1.01527	2.0218	20	0.1	-7.8123	15.7667	0.000169565	99.0054	-4.6181	12.2667	0.000219987	99.3969	1500	10	0.261911	98.0467	Operational
Lyostar II	5% Mannitol	2-ml	0.000433472	5% Mannitol	1.01527	2.0218	20	0.125	-6.8147	14.7667	0.000182371	99.2037	-3.6573	11.5667	0.000235657	99.5698	1500	10	0.281549	103.737	Operational
Lyostar II	5% Mannitol	2-ml	0.000478132	5% Mannitol	1.01527	2.0218	20	0.15	-5.9766	13.9667	0.000193768	99.1834	-2.8623	10.9667	0.000249508	99.1699	1500	10	0.299013	108.797	Operational
Lyostar II	5% Mannitol	2-ml	0.000520435	5% Mannitol	1.01527	2.0218	20	0.175	-5.2427	13.3667	0.000203983	99.4143	-2.1555	10.5667	0.000261855	99.5213	1500	10	0.314655	113.329	Operational
Lyostar II	5% Mannitol	2-ml	0.000560564	5% Mannitol	1.01527	2.0218	20	0.2	-4.6042	12.8667	0.000213192	99.5228	-1.5593	10.1667	0.000272939	99.0782	1500	10	0.328751	117.413	Operational
Lyostar II	5% Mannitol	2-ml	0.000598681	5% Mannitol	1.01527	2.0218	20	0.225	-4.0352	12.4667	0.000221536	99.7235	-0.9989	9.96667	0.000282947	100.016	1500	10	0.341516	121.112	Operational
Lyostar II	5% Mannitol	2-ml	0.000634935	5% Mannitol	1.01527	2.0218	20	0.25	-3.5442	12.0667	0.000229126	99.3768	-0.5333	9.66667	0.000292026	99.4402	1500	10	0.353124	124.476	Operational
Lyostar II	5% Mannitol	2-ml	0.000669459	5% Mannitol	1.01527	2.0218	20	0.275	-3.09	11.7667	0.000236055	99.394	-0.1007	9.46667	0.000300298	99.5123	1500	10	0.363719	127.546	Operational
Lyostar II	5% Mannitol	2-ml	0.000702374	5% Mannitol	1.01527	2.0218	20	0.3	-2.6887	11.4667	0.000242399	99.0363	0.2849	9.26667	0.000307862	99.2465	1500	10	0.373419	130.356	Operational
Lyostar II	5% Mannitol	2-ml	0.000733789	5% Mannitol	1.01527	2.0218	20	0.325	-2.3059	11.2667	0.000248224	99.2406	0.6513	9.16667	0.0003148	99.8472	1500	10	0.382322	132.936	Operational
Lyostar II	5% Mannitol	2-ml	0.000763805	5% Mannitol	1.01527	2.0218	20	0.35	-1.9611	11.0667	0.000253583	99.1911	0.9647	8.96667	0.000321181	99.0441	1500	10	0.390514	135.309	Operational
Lyostar II	5% Mannitol	2-ml	0.000792514	5% Mannitol	1.01527	2.0218	20	0.375	-1.6246	10.9667	0.000258523	99.8519	1.2683	8.86667	0.000327063	99.2197	1500	10	0.398066	137.498	Operational
Lyostar II	5% Mannitol	2-ml	0.000819998	5% Mannitol	1.01527	2.0218	20	0.4	-1.3403	10.7667	0.000263087	99.3892	1.5467	8.76667	0.000332498	99.2279	1500	10	0.405042	139.519	Operational
Lyostar II	5% Mannitol	2-ml	0.000871595	5% Mannitol	1.01527	2.0218	20	0.45	-0.796	10.5667	0.000271212	99.905	2.0548	8.66667	0.00034219	100.091	1500	10	0.417464	143.118	Operational
Lyostar II	5% Mannitol	2-ml	0.000215141	5% Mannitol	1.01527	2.0218	25	0.02	-11.6577	21.0333	0.000121886	99.1315	-8.2307	15.7333	0.000161142	99.0312	1500	10	0.188717	76.8388	Pmin exceeds chamber pressure
Lyostar II	5% Mannitol	2-ml	0.000261077	5% Mannitol	1.01527	2.0218	25	0.04	-9.9106	18.5333	0.000139728	99.4804	-6.505	14.0333	0.000183887	99.5743	1500	10	0.216216	84.8066	Pmin exceeds chamber pressure
Lyostar II	5% Mannitol	2-ml	0.000304807	5% Mannitol	1.01527	2.0218	25	0.06	-8.5367	16.7333	0.000155372	99.3964	-5.1711	12.7333	0.000203539	99.1354	1500	10	0.240282	91.7798	Pmin exceeds chamber pressure
Lyostar II	5% Mannitol	2-ml	0.000346486	5% Mannitol	1.01527	2.0218	25	0.08	-7.3959	15.4333	0.000169326	99.425	-4.0534	11.8333	0.000220885	99.1575	1500	10	0.261724	97.9924	Pmin exceeds chamber pressure
Lyostar II	5% Mannitol	2-ml	0.000386254	5% Mannitol	1.01527	2.0218	25	0.1	-6.4322	14.4333	0.000181889	99.4009	-3.1132	11.1333	0.000236365	99.0534	1500	10	0.281005	103.579	Pmin exceeds chamber pressure
Lyostar II	5% Mannitol	2-ml	0.000433472	5% Mannitol	1.01527	2.0218	25	0.125	-5.422	13.4333	0.000195965	99.0831	-2.0967	10.5333	0.00025357	99.6157	1500	10	0.302588	109.833	Operational
Lyostar II	5% Mannitol	2-ml	0.000478132	5% Mannitol	1.01527	2.0218	25	0.15	-4.5406	12.7333	0.000208529	99.3445	-1.2487	10.0333	0.000268815	99.7171	1500	10	0.321837	115.41	Operational
Lyostar II	5% Mannitol	2-ml	0.000520435	5% Mannitol	1.01527	2.0218	25	0.175	-3.7927	12.1333	0.000219825	99.2142	-0.5189	9.63333	0.000282435	99.7599	1500	10	0.339129	120.421	Operational
Lyostar II	5% Mannitol	2-ml	0.000560564	5% Mannitol	1.01527	2.0218	25	0.2	-3.111	11.7333	0.00023004	99.8454	0.1248	9.33333	0.000294689	100.069	1500	10	0.354757	124.949	Operational
Lyostar II	5% Mannitol	2-ml	0.000598681	5% Mannitol	1.01527	2.0218	25	0.225	-2.5286	11.3333	0.000239323	99.7937	0.6814	9.03333	0.000305775	99.7185	1500	10	0.368952	129.062	Operational
Lyostar II	5% Mannitol	2-ml	0.000634935	5% Mannitol	1.01527	2.0218	25	0.25	-2.025	10.9333	0.000247795	99.1417	1.1898	8.83333	0.000315857	100.032	1500	10	0.381901	132.814	Operational
Lyostar II	5% Mannitol	2-ml	0.000669459	5% Mannitol	1.01527	2.0218	25	0.275	-1.5311	10.7333	0.000255555	99.903	1.6409	8.63333	0.000325063	99.9228	1500	10	0.393759	136.25	Operational
Lyostar II	5% Mannitol	2-ml	0.000702374	5% Mannitol	1.01527	2.0218	25	0.3	-1.1179	10.4333	0.000262685	99.3142	2.0458	8.43333	0.000333501	99.4411	1500	10	0.404649	139.405	Operational
Lyostar II	5% Mannitol	2-ml	0.000733789	5% Mannitol	1.01527	2.0218	25	0.325	-0.7237	10.2333	0.000269255	99.3897	2.4262	8.33333	0.000341259	99.9872	1500	10	0.414683	142.312	Operational
Lyostar II	5% Mannitol	2-ml	0.000763805	5% Mannitol	1.01527	2.0218	25	0.35	-0.3677	10.0333	0.000275323	99.1892	2.7716	8.23333	0.000348413	100.305	1500	10	0.423949	144.997	Operational
Lyostar II	5% Mannitol	2-ml	0.000792514	5% Mannitol	1.01527	2.0218	25	0.375	-0.0213	9.93333	0.00028094	99.8252	3.0878	8.13333	0.000355028	100.419	1500	10	0.432523	147.482	Operational
Lyostar II	5% Mannitol	2-ml	0.000819998	5% Mannitol	1.01527	2.0218	25	0.4	0.2739	9.73333	0.000286149	99.1751	3.3792	8.03333	0.000361157	100.35	1500	10	0.440475	149.786	Operational
Lyostar II	5% Mannitol	2-ml	0.000871595	5% Mannitol	1.01527	2.0218	25	0.45	0.8367	9.53333	0.000295491	99.5815	3.902	7.83333	0.00037214	99.7273	1500	10	0.454734	153.917	Operational
Lyostar II	5% Mannitol	2-ml	0.000215141	5% Mannitol	1.01527	2.0218	30	0.02	-10.5475	19.4	0.000129295	99.0597	-7.0047	14.5	0.000171468	99.0175	1500	10	0.200268	80.1856	Pmin exceeds chamber pressure
Lyostar II	5% Mannitol	2-ml	0.000261077	5% Mannitol	1.01527	2.0218	30	0.04	-8.7484	17.1	0.00014856	99.5295	-5.235	12.9	0.000196042	99.3552	1500	10	0.229962	88.7895	Pmin exceeds chamber pressure
Lyostar II	5% Mannitol	2-ml	0.000304807	5% Mannitol	1.01527	2.0218	30	0.06	-7.3451	15.4	0.000165502	99.2629	-3.8211	11.8	0.000217351	99.7225	1500	10	0.25603	96.3427	Pmin exceeds chamber pressure
Lyostar II	5% Mannitol	2-ml	0.000346486	5% Mannitol	1.01527	2.0218	30	0.08	-6.1692	14.2	0.00018065	99.313	-2.6865	10.9	0.000236205	99.1538	1500	10	0.279309	103.088	Pmin exceeds chamber pressure
Lyostar II	5% Mannitol	2-ml	0.000386254	5% Mannitol	1.01527	2.0218	30	0.1	-5.1673	13.3	0.000194317	99.4727	-1.6966	10.3	0.000253064	99.4985	1500	10	0.300287	109.166	Pmin exceeds chamber pressure
Lyostar II	5% Mannitol	2-ml	0.000433472	5% Mannitol	1.01527	2.0218	30	0.125	-4.1159	12.4	0.000209664	99.3551	-0.6574	9.7	0.000271843	99.6047	1500	10	0.323823	115.986	Operational
Lyostar II	5% Mannitol	2-ml	0.000478132	5% Mannitol	1.01527	2.0218	30	0.15	-3.2229	11.7	0.000223397	99.1907	0.2142	9.2	0.000288515	99.2439	1500	10	0.344864	122.082	Operational
Lyostar II	5% Mannitol	2-ml	0.000520435	5% Mannitol	1.01527	2.0218	30	0.175	-2.4322	11.2	0.000235773	99.551	0.9904	8.9	0.000303439	100.102	1500	10	0.363809	127.572	Operational
Lyostar II	5% Mannitol	2-ml	0.000560564	5% Mannitol	1.01527	2.0218	30	0.2	-1.7385	10.8	0.000246991	99.9341	1.6542	8.6	0.000316888	100.13	1500	10	0.380971	132.544	Operational
Lyostar II	5% Mannitol	2-ml	0.000598681	5% Mannitol	1.01527	2.0218	30	0.225	-1.1441	10.4	0.000257209	99.5763	2.2335	8.3	0.000329079	99.4354	1500	10	0.396594	137.071	Operational
Lyostar II	5% Mannitol	2-ml	0.000634935	5% Mannitol	1.01527	2.0218	30	0.25	-0.6009	10.1	0.000266557	99.6271	2.761	8.1	0.000340182	99.5257	1500	10	0.41088	141.21	Operational
Lyostar II	5% Mannitol	2-ml	0.000669459	5% Mannitol	1.01527	2.0218	30	0.275	-0.1222	9.8	0.000275141	99.1765	3.2329	7.9	0.000350338	99.1577	1500	10	0.423991	145.009	Operational
Lyostar II	5% Mannitol	2-ml	0.000702374	5% Mannitol	1.01527	2.0218	30	0.3	0.3281	9.6	0.000283048	99.4184	3.6664	7.8	0.000359662	99.9006	1500	10	0.436063	148.507	Operational
Lyostar II	5% Mannitol	2-ml	0.000733789	5% Mannitol	1.01527	2.0218	30	0.325	0.733	9.4	0.000290352	99.3283	4.0583	7.7	0.000368251	100.369	1500	10	0.447213	151.738	Operational
Lyostar II	5% Mannitol	2-ml	0.000763805	5% Mannitol	1.01527	2.0218	30	0.35	1.1204	9.3	0.000297117	100.146	4.4162	7.6	0.000376186	100.592	1500	10	0.457536	154.729	Operational
Lyostar II	5% Mannitol	2-ml	0.000792514	5% Mannitol	1.01527	2.0218	30	0.375	1.4548	9.1	0.000303396	99.5176	4.7457	7.5	0.000383534	100.594	1500	10	0.467115	157.505	Operational
Lyostar II	5% Mannitol	2-ml	0.000819998	5% Mannitol	1.01527	2.0218	30	0.4	1.7796	9	0.000309238	99.9081	5.0518	7.4	0.000390358	100.396	1500	10	0.476024	160.086	Operational
Lyostar II	5% Mannitol	2-ml	0.000871595	5% Mannitol	1.01527	2.0218	30	0.45	2.3566	8.8	0.00031976	100.192	5.6076	7.2	0.000402622	99.4745	1500	10	0.492069	164.735	Operational
Lyostar II	5% Mannitol	2-ml	0.000215141	5% Mannitol	1.01527	2.0218	35	0.02	-9.4972	18.0667	0.000136804	99.2255	-5.8466	13.5167	0.000181993	99.3397	1500	10	0.211985	83.5805	Pmin exceeds chamber pressure
Lyostar II	5% Mannitol	2-ml	0.000261077	5% Mannitol	1.01527	2.0218	35	0.04	-7.6906	15.8167	0.000157499	99.0855	-4.0512	11.9667	0.000208436	99.1839	1500	10	0.243889	92.8247	Pmin exceeds chamber pressure
Lyostar II	5% Mannitol	2-ml	0.000304807	5% Mannitol	1.01527	2.0218	35	0.06	-6.2249	14.3167	0.000175749	99.3241	-2.6064	10.9167	0.000231441	99.2534	1500	10	0.271977	100.963	Pmin exceeds chamber pressure
Lyostar II	5% Mannitol	2-ml	0.000346486	5% Mannitol	1.01527	2.0218	35	0.08	-5.0299	13.1667	0.000192101	99.1253	-1.4065	10.1667	0.000251844	99.4811	1500	10	0.297112	108.246	Pmin exceeds chamber pressure
Lyostar II	5% Mannitol	2-ml	0.000386254	5% Mannitol	1.01527	2.0218	35	0.1	-4.0057	12.3167	0.00020688	99.1618	-0.3996	9.56667	0.000270126	99.3599	1500	10	0.319808	114.822	Pmin exceeds chamber pressure
Lyostar II	5% Mannitol	2-ml	0.000433472	5% Mannitol	1.01527	2.0218	35	0.125	-2.9124	11.5167	0.000223512	99.3335	0.6759	9.01667	0.000290529	99.513	1500	10	0.345321	122.215	Operational
Lyostar II	5% Mannitol	2-ml	0.000478132	5% Mannitol	1.01527	2.0218	35	0.15	-1.9929	10.8667	0.000238425	99.158	1.5833	8.56667	0.000308679	99.2866	1500	10	0.368176	128.837	Operational
Lyostar II	5% Mannitol	2-ml	0.000520435	5% Mannitol	1.01527	2.0218	35	0.175	-1.1908	10.3667	0.000251892	99.1553	2.3704	8.21667	0.000324955	99.161	1500	10	0.388797	134.812	Operational
Lyostar II	5% Mannitol	2-ml	0.000560564	5% Mannitol	1.01527	2.0218	35	0.2	-0.4851	9.96667	0.000264122	99.2133	3.0646	7.96667	0.000339647	99.5321	1500	10	0.407512	140.235	Operational
Lyostar II	5% Mannitol	2-ml	0.000598681	5% Mannitol	1.01527	2.0218	35	0.225	0.1359	9.61667	0.000275285	99.0438	3.6748	7.71667	0.000352984	99.1913	1500	10	0.424582	145.181	Operational
Lyostar II	5% Mannitol	2-ml	0.000634935	5% Mannitol	1.01527	2.0218	35	0.25	0.7036	9.36667	0.000285516	99.408	4.2226	7.51667	0.000365149	99.0251	1500	10	0.440219	149.711	Operational
Lyostar II	5% Mannitol	2-ml	0.000669459	5% Mannitol	1.01527	2.0218	35	0.275	1.2063	9.11667	0.000294927	99.2785	4.7167	7.36667	0.000376292	99.1948	1500	10	0.454596	153.877	Operational
Lyostar II	5% Mannitol	2-ml	0.000702374	5% Mannitol	1.01527	2.0218	35	0.3	1.6666	8.91667	0.000303614	99.3477	5.161	7.26667	0.000386536	99.8383	1500	10	0.46786	157.72	Operational
Lyostar II	5% Mannitol	2-ml	0.000733789	5% Mannitol	1.01527	2.0218	35	0.325	2.0828	8.71667	0.000311655	99.0598	5.5729	7.11667	0.000395985	99.3028	1500	10	0.480133	161.276	Operational
Lyostar II	5% Mannitol	2-ml	0.000763805	5% Mannitol	1.01527	2.0218	35	0.35	2.47	8.56667	0.000319118	99.1294	5.9473	7.01667	0.000404727	99.3657	1500	10	0.491518	164.575	Operational
Lyostar II	5% Mannitol	2-ml	0.000792514	5% Mannitol	1.01527	2.0218	35	0.375	2.8309	8.46667	0.000326059	99.64	6.2951	6.91667	0.000412834	99.1928	1500	10	0.502105	167.643	Operational
Lyostar II	5% Mannitol	2-ml	0.000819998	5% Mannitol	1.01527	2.0218	35	0.4	3.158	8.31667	0.000332529	99.2369	6.6064	6.86667	0.000420372	99.7614	1500	10	0.51197	170.501	Operational
Lyostar II	5% Mannitol	2-ml	0.000871595	5% Mannitol	1.01527	2.0218	35	0.45	3.7529	8.11667	0.000344225	99.2985	7.1851	6.71667	0.000433952	99.4584	1500	10	0.529796	175.666	Operational
Lyostar II	5% Mannitol	2-ml	0.000215141	5% Mannitol	1.01527	2.0218	40	0.02	-8.5276	16.8833	0.000144415	99.1271	-4.7835	12.6333	0.000192716	99.2418	1500	10	0.223867	87.0236	Pmin exceeds chamber pressure
Lyostar II	5% Mannitol	2-ml	0.000261077	5% Mannitol	1.01527	2.0218	40	0.04	-6.6648	14.8333	0.000166551	99.3251	-2.9278	11.2333	0.000221072	99.4563	1500	10	0.258004	96.9148	Pmin exceeds chamber pressure
Lyostar II	5% Mannitol	2-ml	0.000304807	5% Mannitol	1.01527	2.0218	40	0.06	-5.1839	13.3833	0.000186123	99.2336	-1.4533	10.2333	0.000245823	99.3197	1500	10	0.288139	105.646	Pmin exceeds chamber pressure
Lyostar II	5% Mannitol	2-ml	0.000346486	5% Mannitol	1.01527	2.0218	40	0.08	-3.9524	12.3333	0.000203694	99.2141	-0.2222	9.53333	0.000267827	99.5251	1500	10	0.31516	113.476	Pmin exceeds chamber pressure
Lyostar II	5% Mannitol	2-ml	0.000386254	5% Mannitol	1.01527	2.0218	40	0.1	-2.9061	11.5333	0.000219604	99.1925	0.816	8.98333	0.000287583	99.4922	1500	10	0.339603	120.558	Pmin exceeds chamber pressure
Lyostar II	5% Mannitol	2-ml	0.000433472	5% Mannitol	1.01527	2.0218	40	0.125	-1.7875	10.7833	0.000237541	99.3263	1.9145	8.43333	0.000309677	99.123	1500	10	0.367132	128.534	Pmin exceeds chamber pressure
Lyostar II	5% Mannitol	2-ml	0.000478132	5% Mannitol	1.01527	2.0218	40	0.15	-0.8419	10.1833	0.000253655	99.2009	2.8557	8.03333	0.000329371	99.1095	1500	10	0.391841	135.694	Operational
Lyostar II	5% Mannitol	2-ml	0.000520435	5% Mannitol	1.01527	2.0218	40	0.175	-0.0144	9.73333	0.000268233	99.375	3.6713	7.73333	0.000347064	99.3442	1500	10	0.414174	142.165	Operational
Lyostar II	5% Mannitol	2-ml	0.000560564	5% Mannitol	1.01527	2.0218	40	0.2	0.7025	9.33333	0.000281495	99.1105	4.3849	7.48333	0.000363061	99.4338	1500	10	0.434478	148.048	Operational
Lyostar II	5% Mannitol	2-ml	0.000598681	5% Mannitol	1.01527	2.0218	40	0.225	1.3475	9.03333	0.00029362	99.2527	5.0161	7.28333	0.000377605	99.6155	1500	10	0.453028	153.423	Operational
Lyostar II	5% Mannitol	2-ml	0.000634935	5% Mannitol	1.01527	2.0218	40	0.25	1.925	8.78333	0.000304752	99.4051	5.5849	7.08333	0.000390891	99.1934	1500	10	0.470049	158.355	Operational
Lyostar II	5% Mannitol	2-ml	0.000669459	5% Mannitol	1.01527	2.0218	40	0.275	2.4398	8.53333	0.000315009	99.0288	6.0962	6.93333	0.000403076	99.1657	1500	10	0.485723	162.896	Operational
Lyostar II	5% Mannitol	2-ml	0.000702374	5% Mannitol	1.01527	2.0218	40	0.3	2.9177	8.38333	0.00032449	99.6027	6.5517	6.83333	0.000414294	99.6867	1500	10	0.500206	167.093	Operational
Lyostar II	5% Mannitol	2-ml	0.000733789	5% Mannitol	1.01527	2.0218	40	0.325	3.3459	8.18333	0.000333282	99.1058	6.9696	6.73333	0.000424652	99.8957	1500	10	0.513629	170.982	Operational
Lyostar II	5% Mannitol	2-ml	0.000763805	5% Mannitol	1.01527	2.0218	40	0.35	3.743	8.03333	0.000341453	99.0195	7.3579	6.63333	0.000434247	99.824	1500	10	0.526099	174.595	Operational
Lyostar II	5% Mannitol	2-ml	0.000792514	5% Mannitol	1.01527	2.0218	40	0.375	4.1106	7.93333	0.000349067	99.4372	7.7228	6.53333	0.000443157	99.4984	1500	10	0.537713	177.96	Operational
Lyostar II	5% Mannitol	2-ml	0.000819998	5% Mannitol	1.01527	2.0218	40	0.4	4.45	7.83333	0.000356175	99.644	8.0393	6.48333	0.000451449	100.017	1500	10	0.548554	181.101	Operational
Lyostar II	5% Mannitol	2-ml	0.000871595	5% Mannitol	1.01527	2.0218	40	0.45	5.0609	7.63333	0.000369058	99.4961	8.6494	6.33333	0.000466416	99.461	1500	10	0.56819	186.791	Operational
Lyostar II	5% Mannitol	2-ml	0.000215141	5% Mannitol	1.01527	2.0218	45	0.02	-7.6042	15.9	0.000152125	99.2351	-3.779	11.9	0.000203635	99.297	1500	10	0.235915	90.5143	Pmin exceeds chamber pressure
Lyostar II	5% Mannitol	2-ml	0.000261077	5% Mannitol	1.01527	2.0218	45	0.04	-5.7162	13.95	0.00017572	99.2558	-1.8979	10.55	0.000233956	99.0941	1500	10	0.272316	101.061	Pmin exceeds chamber pressure
Lyostar II	5% Mannitol	2-ml	0.000304807	5% Mannitol	1.01527	2.0218	45	0.06	-4.2023	12.6	0.000196633	99.2255	-0.3763	9.65	0.000260509	99.2853	1500	10	0.304531	110.396	Pmin exceeds chamber pressure
Lyostar II	5% Mannitol	2-ml	0.000346486	5% Mannitol	1.01527	2.0218	45	0.08	-2.951	11.6	0.000215444	99.051	0.8851	9	0.000284172	99.5264	1500	10	0.333476	118.783	Pmin exceeds chamber pressure
Lyostar II	5% Mannitol	2-ml	0.000386254	5% Mannitol	1.01527	2.0218	45	0.1	-1.8652	10.9	0.000232507	99.4938	1.9527	8.5	0.000305466	99.6632	1500	10	0.359704	126.382	Pmin exceeds chamber pressure
Lyostar II	5% Mannitol	2-ml	0.000433472	5% Mannitol	1.01527	2.0218	45	0.125	-0.7382	10.15	0.000251777	99.1292	3.0833	8	0.00032933	99.4809	1500	10	0.389299	134.957	Pmin exceeds chamber pressure
Lyostar II	5% Mannitol	2-ml	0.000478132	5% Mannitol	1.01527	2.0218	45	0.15	0.2333	9.6	0.000269122	99.1077	4.0478	7.6	0.000350649	99.0476	1500	10	0.415912	142.668	Operational
Lyostar II	5% Mannitol	2-ml	0.000520435	5% Mannitol	1.01527	2.0218	45	0.175	1.0847	9.2	0.000284839	99.5311	4.8831	7.35	0.000369839	99.7803	1500	10	0.440009	149.65	Operational
Lyostar II	5% Mannitol	2-ml	0.000560564	5% Mannitol	1.01527	2.0218	45	0.2	1.8246	8.85	0.000299162	99.5769	5.617	7.1	0.000387222	99.5772	1500	10	0.461952	156.009	Operational
Lyostar II	5% Mannitol	2-ml	0.000598681	5% Mannitol	1.01527	2.0218	45	0.225	2.4798	8.55	0.000312277	99.4659	6.2683	6.9	0.000403052	99.5007	1500	10	0.482032	161.827	Operational
Lyostar II	5% Mannitol	2-ml	0.000634935	5% Mannitol	1.01527	2.0218	45	0.25	3.068	8.3	0.000324336	99.3863	6.8455	6.75	0.000417535	99.771	1500	10	0.500484	167.173	Operational
Lyostar II	5% Mannitol	2-ml	0.000669459	5% Mannitol	1.01527	2.0218	45	0.275	3.6007	8.1	0.000335464	99.5001	7.375	6.6	0.000430837	99.5432	1500	10	0.517502	172.104	Operational
Lyostar II	5% Mannitol	2-ml	0.000702374	5% Mannitol	1.01527	2.0218	45	0.3	4.0838	7.9	0.000345766	99.1617	7.841	6.5	0.000443099	99.9399	1500	10	0.533249	176.667	Operational
Lyostar II	5% Mannitol	2-ml	0.000733789	5% Mannitol	1.01527	2.0218	45	0.325	4.5271	7.75	0.000355331	99.227	8.273	6.4	0.000454437	100.004	1500	10	0.547862	180.901	Operational
Lyostar II	5% Mannitol	2-ml	0.000763805	5% Mannitol	1.01527	2.0218	45	0.35	4.9316	7.65	0.000364234	99.8082	8.6794	6.3	0.000464952	99.7692	1500	10	0.561459	184.841	Operational
Lyostar II	5% Mannitol	2-ml	0.000792514	5% Mannitol	1.01527	2.0218	45	0.375	5.31	7.5	0.000372541	99.2836	9.0665	6.2	0.000474727	99.2625	1500	10	0.574139	188.515	Operational
Lyostar II	5% Mannitol	2-ml	0.000819998	5% Mannitol	1.01527	2.0218	45	0.4	5.6577	7.4	0.000380308	99.3734	9.3907	6.15	0.000483835	99.7063	1500	10	0.585991	191.949	Operational
Lyostar II	5% Mannitol	2-ml	0.000871595	5% Mannitol	1.01527	2.0218	45	0.45	6.277	7.25	0.000394412	99.8822	9.9845	6.05	0.000500302	100.097	1500	10	0.607502	198.182	Operational
Lyostar II	5% Mannitol	2-ml	0.000215141	5% Mannitol	1.01527	2.0218	50	0.02	-6.7443	15.0167	0.000159935	99.1295	-2.8352	11.2667	0.00021475	99.306	1500	10	0.248125	94.0522	Pmin exceeds chamber pressure
Lyostar II	5% Mannitol	2-ml	0.000261077	5% Mannitol	1.01527	2.0218	50	0.04	-4.8303	13.1667	0.000185009	99.0061	-0.9106	10.0167	0.000247091	99.2576	1500	10	0.286825	105.266	Pmin exceeds chamber pressure
Lyostar II	5% Mannitol	2-ml	0.000304807	5% Mannitol	1.01527	2.0218	50	0.06	-3.2819	11.9167	0.000207287	99.1089	0.6396	9.16667	0.00027551	99.3837	1500	10	0.321164	115.215	Pmin exceeds chamber pressure
Lyostar II	5% Mannitol	2-ml	0.000346486	5% Mannitol	1.01527	2.0218	50	0.08	-1.9923	11.0167	0.000227363	99.3037	1.9184	8.51667	0.000300901	99.0683	1500	10	0.352075	124.172	Pmin exceeds chamber pressure
Lyostar II	5% Mannitol	2-ml	0.000386254	5% Mannitol	1.01527	2.0218	50	0.1	-0.9017	10.3167	0.000245605	99.3143	3.0146	8.06667	0.000323802	99.4277	1500	10	0.380137	132.303	Pmin exceeds chamber pressure
Lyostar II	5% Mannitol	2-ml	0.000433472	5% Mannitol	1.01527	2.0218	50	0.125	0.2657	9.66667	0.000266243	99.5536	4.1753	7.61667	0.00034953	99.4999	1500	10	0.411858	141.494	Pmin exceeds chamber pressure
Lyostar II	5% Mannitol	2-ml	0.000478132	5% Mannitol	1.01527	2.0218	50	0.15	1.2475	9.11667	0.000284854	99.1249	5.1645	7.26667	0.000372569	99.4724	1500	10	0.440438	149.775	Operational
Lyostar II	5% Mannitol	2-ml	0.000520435	5% Mannitol	1.01527	2.0218	50	0.175	2.1098	8.71667	0.000301747	99.2124	6.0153	7.01667	0.000393353	99.938	1500	10	0.466362	157.286	Operational
Lyostar II	5% Mannitol	2-ml	0.000560564	5% Mannitol	1.01527	2.0218	50	0.2	2.8704	8.41667	0.000317167	99.6393	6.7752	6.76667	0.000412219	99.4061	1500	10	0.490008	164.138	Operational
Lyostar II	5% Mannitol	2-ml	0.000598681	5% Mannitol	1.01527	2.0218	50	0.225	3.539	8.11667	0.000331309	99.2356	7.4525	6.56667	0.000429433	99.0373	1500	10	0.511682	170.418	Operational
Lyostar II	5% Mannitol	2-ml	0.000634935	5% Mannitol	1.01527	2.0218	50	0.25	4.1422	7.91667	0.000344331	99.6825	8.0518	6.41667	0.00044521	99.0716	1500	10	0.531628	176.197	Operational
Lyostar II	5% Mannitol	2-ml	0.000669459	5% Mannitol	1.01527	2.0218	50	0.275	4.6856	7.71667	0.000356365	99.5963	8.5711	6.31667	0.000459724	99.7155	1500	10	0.550051	181.535	Operational
Lyostar II	5% Mannitol	2-ml	0.000702374	5% Mannitol	1.01527	2.0218	50	0.3	5.1834	7.51667	0.000367521	99.0294	9.0502	6.21667	0.000473125	99.9688	1500	10	0.567122	186.482	Operational
Lyostar II	5% Mannitol	2-ml	0.000733789	5% Mannitol	1.01527	2.0218	50	0.325	5.6295	7.41667	0.000377893	99.8082	9.5003	6.11667	0.000485534	99.8701	1500	10	0.582986	191.078	Operational
Lyostar II	5% Mannitol	2-ml	0.000763805	5% Mannitol	1.01527	2.0218	50	0.35	6.0499	7.26667	0.00038756	99.3844	9.9299	6.01667	0.000497058	99.453	1500	10	0.597764	195.36	Operational
Lyostar II	5% Mannitol	2-ml	0.000792514	5% Mannitol	1.01527	2.0218	50	0.375	6.4307	7.16667	0.000396591	99.5936	10.2792	5.96667	0.000507785	100.038	1500	10	0.611565	199.359	Operational
Lyostar II	5% Mannitol	2-ml	0.000819998	5% Mannitol	1.01527	2.0218	50	0.4	6.7869	7.06667	0.000405046	99.5677	10.6798	5.86667	0.000517793	99.1004	1500	10	0.624482	203.102	Operational
Lyostar II	5% Mannitol	2-ml	0.000871595	5% Mannitol	1.01527	2.0218	50	0.45	7.4188	6.91667	0.000420429	99.9017	11.3018	5.76667	0.0005397	99.2867	1500	10	0.648534	210.071	Operational
Lyostar II	5% Sucrose below Tc	2-ml	0.000215141	5% Sucrose below Tc	1.01527	0.673932	-35	0.02	-42.0068	34.9333	3.48609e-05	99.1387	-40.6965	28.1333	4.64193e-05	99.0479	1500	10	0.0540251	37.8118	Pmin exceeds chamber pressure
Lyostar II	5% Sucrose below Tc	2-ml	0.000261077	5% Sucrose below Tc	1.01527	0.673932	-35	0.04	-40.3416	37.9333	3.10178e-05	99.1193	-39.326	30.7333	4.28125e-05	99.4315	1500	10	0.0482959	36.1517	Operational
Lyostar II	5% Sucrose below Tc	2-ml	0.000304807	5% Sucrose below Tc	1.01527	0.673932	-35	0.06	-39.0604	42.9333	2.70047e-05	99.2429	-38.278	34.7333	3.81734e-05	99.267	1500	10	0.0421823	34.3803	Operational
Lyostar II	5% Sucrose below Tc	2-ml	0.000346486	5% Sucrose below Tc	1.01527	0.673932	-35	0.08	-38.0237	50.7333	2.26503e-05	99.0427	-37.4334	41.1333	3.26755e-05	99.089	1500	10	0.0354792	32.4381	Operational
Lyostar II	5% Sucrose below Tc	2-ml	0.000386254	5% Sucrose below Tc	1.01527	0.673932	-35	0.1	-37.1526	64.1333	1.79103e-05	99.1511	-36.7273	52.1333	2.63352e-05	99.2589	1500	10	0.0281293	30.3085	Operational
Lyostar II	5% Sucrose below Tc	2-ml	0.000433472	5% Sucrose below Tc	1.01527	0.673932	-35	0.125	-36.229	100.333	1.14709e-05	99.1599	-35.9834	81.5333	1.72705e-05	99.0625	1500	10	0.0180763	27.3956	Operational
Lyostar II	5% Sucrose below Tc	2-ml	0.000478132	5% Sucrose below Tc	1.01527	0.673932	-35	0.15	-35.4378	255.533	4.51649e-06	99.0175	-35.3493	208.333	6.96677e-06	99.0531	1500	10	0.00714228	24.2275	Operational
Lyostar II	5% Sucrose below Tc	2-ml	0.000215141	5% Sucrose below Tc	1.01527	0.673932	-30	0.02	-39.765	25.7	4.1877e-05	99.5461	-38.1409	20.3	5.47679e-05	99.6128	1500	10	0.0647491	40.9191	Pmin exceeds chamber pressure
Lyostar II	5% Sucrose below Tc	2-ml	0.000261077	5% Sucrose below Tc	1.01527	0.673932	-30	0.04	-38.0789	25.7	4.13089e-05	99.3885	-36.7137	20.3	5.5544e-05	99.2692	1500	10	0.0640986	40.7306	Pmin exceeds chamber pressure
Lyostar II	5% Sucrose below Tc	2-ml	0.000304807	5% Sucrose below Tc	1.01527	0.673932	-30	0.06	-36.773	26.3	4.01433e-05	99.1664	-35.6088	20.9	5.50733e-05	99.373	1500	10	0.0624544	40.2542	Operational
Lyostar II	5% Sucrose below Tc	2-ml	0.000346486	5% Sucrose below Tc	1.01527	0.673932	-30	0.08	-35.7103	27.5	3.84595e-05	99.0533	-34.7148	21.9	5.37383e-05	99.2457	1500	10	0.0599811	39.5375	Operational
Lyostar II	5% Sucrose below Tc	2-ml	0.000386254	5% Sucrose below Tc	1.01527	0.673932	-30	0.1	-34.8139	29.5	3.62837e-05	99.5498	-33.9643	23.5	5.16291e-05	99.5775	1500	10	0.0567273	38.5947	Operational
Lyostar II	5% Sucrose below Tc	2-ml	0.000433472	5% Sucrose below Tc	1.01527	0.673932	-30	0.125	-33.8654	32.7	3.29422e-05	99.1264	-33.174	26.1	4.80128e-05	99.1338	1500	10	0.0516739	37.1305	Operational
Lyostar II	5% Sucrose below Tc	2-ml	0.000478132	5% Sucrose below Tc	1.01527	0.673932	-30	0.15	-33.0515	37.7	2.89832e-05	99.2076	-32.4996	30.1	4.33716e-05	99.0756	1500	10	0.0456331	35.3802	Operational
Lyostar II	5% Sucrose below Tc	2-ml	0.000520435	5% Sucrose below Tc	1.01527	0.673932	-30	0.175	-32.3386	45.3	2.44694e-05	99.1551	-31.9114	36.3	3.77155e-05	99.2146	1500	10	0.0386911	33.3687	Operational
Lyostar II	5% Sucrose below Tc	2-ml	0.000560564	5% Sucrose below Tc	1.01527	0.673932	-30	0.2	-31.7029	57.9	1.94487e-05	99.1207	-31.3892	46.5	3.09996e-05	99.2748	1500	10	0.0309056	31.1129	Operational
Lyostar II	5% Sucrose below Tc	2-ml	0.000598681	5% Sucrose below Tc	1.01527	0.673932	-30	0.225	-31.1278	82.1	1.39564e-05	99.1438	-30.9187	65.9	2.3118e-05	99.1704	1500	10	0.0223089	28.622	Operational
Lyostar II	5% Sucrose below Tc	2-ml	0.000634935	5% Sucrose below Tc	1.01527	0.673932	-30	0.25	-30.6017	145.3	8.01795e-06	99.0183	-30.4895	116.7	1.38874e-05	99.042	1500	10	0.0129073	25.8979	Operational
Lyostar II	5% Sucrose below Tc	2-ml	0.000669459	5% Sucrose below Tc	1.01527	0.673932	-30		-30.1155	719.5	1.64993e-06	99.0206	-30.0939	577.9	3.01179e-06	99.0032	1500	10	0.00267918	22.9343	Pmin exceeds chamber pressure
Lyostar II	5% Sucrose below Tc	2-ml	0.000215141	5% Sucrose below Tc	1.01527	0.673932	-25	0.02	-37.791	20.0667	4.85932e-05	99.775	-35.8988	15.4667	6.31452e-05	99.1487	1500	10	0.0750726	43.9103	Pmin exceeds chamber pressure
Lyostar II	5% Sucrose below Tc	2-ml	0.000261077	5% Sucrose below Tc	1.01527	0.673932	-25	0.04	-36.0864	19.0667	5.06995e-05	99.0259	-34.4122	14.8667	6.71692e-05	99.1554	1500	10	0.0785197	44.9091	Pmin exceeds chamber pressure
Lyostar II	5% Sucrose below Tc	2-ml	0.000304807	5% Sucrose below Tc	1.01527	0.673932	-25	0.06	-34.7536	18.6667	5.19843e-05	99.0423	-33.2534	14.6667	6.9862e-05	99.5895	1500	10	0.0806581	45.5287	Operational
Lyostar II	5% Sucrose below Tc	2-ml	0.000346486	5% Sucrose below Tc	1.01527	0.673932	-25	0.08	-33.6634	18.6667	5.26597e-05	99.5238	-32.3118	14.6667	7.17128e-05	99.8134	1500	10	0.0818475	45.8733	Operational
Lyostar II	5% Sucrose below Tc	2-ml	0.000386254	5% Sucrose below Tc	1.01527	0.673932	-25	0.1	-32.7451	18.8667	5.27997e-05	99.8266	-31.5204	14.8667	7.28696e-05	100.151	1500	10	0.08221	45.9784	Operational
Lyostar II	5% Sucrose below Tc	2-ml	0.000433472	5% Sucrose below Tc	1.01527	0.673932	-25	0.125	-31.7717	19.2667	5.23316e-05	99.5612	-30.6847	15.2667	7.35256e-05	100.157	1500	10	0.0816765	45.8238	Operational
Lyostar II	5% Sucrose below Tc	2-ml	0.000478132	5% Sucrose below Tc	1.01527	0.673932	-25	0.15	-30.9363	20.0667	5.12489e-05	99.8254	-29.9728	15.8667	7.34524e-05	100.024	1500	10	0.0802039	45.3971	Operational
Lyostar II	5% Sucrose below Tc	2-ml	0.000520435	5% Sucrose below Tc	1.01527	0.673932	-25	0.175	-30.2062	21.0667	4.96321e-05	99.6406	-29.3528	16.6667	7.27588e-05	99.7366	1500	10	0.0779171	44.7345	Operational
Lyostar II	5% Sucrose below Tc	2-ml	0.000560564	5% Sucrose below Tc	1.01527	0.673932	-25	0.2	-29.5555	22.4667	4.7541e-05	99.7656	-28.8036	17.6667	7.15171e-05	99.18	1500	10	0.0749079	43.8626	Operational
Lyostar II	5% Sucrose below Tc	2-ml	0.000598681	5% Sucrose below Tc	1.01527	0.673932	-25	0.225	-28.9696	24.0667	4.50194e-05	99.1067	-28.3086	19.0667	6.97713e-05	99.1434	1500	10	0.0712419	42.8003	Operational
Lyostar II	5% Sucrose below Tc	2-ml	0.000634935	5% Sucrose below Tc	1.01527	0.673932	-25	0.25	-28.4329	26.4667	4.20982e-05	99.6106	-27.8584	20.8667	6.75424e-05	99.1448	1500	10	0.066964	41.5608	Operational
Lyostar II	5% Sucrose below Tc	2-ml	0.000669459	5% Sucrose below Tc	1.01527	0.673932	-25	0.275	-27.9397	29.2667	3.8798e-05	99.1316	-27.4444	23.2667	6.4828e-05	99.4341	1500	10	0.0621016	40.1519	Operational
Lyostar II	5% Sucrose below Tc	2-ml	0.000702374	5% Sucrose below Tc	1.01527	0.673932	-25	0.3	-27.4808	33.2667	3.51297e-05	99.4477	-27.0616	26.2667	6.1601e-05	99.1218	1500	10	0.0566652	38.5768	Operational
Lyostar II	5% Sucrose below Tc	2-ml	0.000733789	5% Sucrose below Tc	1.01527	0.673932	-25	0.325	-27.0522	38.4667	3.10958e-05	99.0873	-26.7041	30.4667	5.77989e-05	99.0972	1500	10	0.0506492	36.8336	Operational
Lyostar II	5% Sucrose below Tc	2-ml	0.000763805	5% Sucrose below Tc	1.01527	0.673932	-25	0.35	-26.6488	46.2667	2.66899e-05	99.3728	-26.3682	36.6667	5.33103e-05	99.5002	1500	10	0.044028	34.9151	Operational
Lyostar II	5% Sucrose below Tc	2-ml	0.000792514	5% Sucrose below Tc	1.01527	0.673932	-25	0.375	-26.2676	58.0667	2.1896e-05	99.2104	-26.0515	45.8667	4.79342e-05	99.114	1500	10	0.0367498	32.8062	Operational
Lyostar II	5% Sucrose below Tc	2-ml	0.000819998	5% Sucrose below Tc	1.01527	0.673932	-25	0.4	-25.9056	78.6667	1.6687e-05	99.0856	-25.7509	62.2667	4.12953e-05	99.2867	1500	10	0.0287218	30.4801	Operational
Lyostar II	5% Sucrose below Tc	2-ml	0.000215141	5% Sucrose below Tc	1.01527	0.673932	-20	0.02	-36.0456	16.2333	5.5262e-05	99.2547	-33.9127	12.4333	7.18054e-05	99.2054	1500	10	0.0853745	46.8953	Pmin exceeds chamber pressure
Lyostar II	5% Sucrose below Tc	2-ml	0.000261077	5% Sucrose below Tc	1.01527	0.673932	-20	0.04	-34.3086	15.2333	5.95966e-05	99.8342	-32.3747	11.6333	7.84383e-05	99.1012	1500	10	0.0922211	48.8791	Pmin exceeds chamber pressure
Lyostar II	5% Sucrose below Tc	2-ml	0.000304807	5% Sucrose below Tc	1.01527	0.673932	-20	0.06	-32.9562	14.4333	6.29582e-05	99.2704	-31.1663	11.2333	8.36382e-05	99.9398	1500	10	0.0975393	50.42	Operational
Lyostar II	5% Sucrose below Tc	2-ml	0.000346486	5% Sucrose below Tc	1.01527	0.673932	-20	0.08	-31.8436	14.0333	6.56342e-05	99.6393	-30.1871	10.8333	8.79472e-05	99.2071	1500	10	0.101798	51.654	Operational
Lyostar II	5% Sucrose below Tc	2-ml	0.000386254	5% Sucrose below Tc	1.01527	0.673932	-20	0.1	-30.9032	13.8333	6.77318e-05	100.202	-29.3598	10.6333	9.15498e-05	99.0598	1500	10	0.10517	52.6311	Operational
Lyostar II	5% Sucrose below Tc	2-ml	0.000433472	5% Sucrose below Tc	1.01527	0.673932	-20	0.125	-29.9068	13.6333	6.96831e-05	100.024	-28.4795	10.6333	9.52907e-05	99.9468	1500	10	0.108366	53.557	Operational
Lyostar II	5% Sucrose below Tc	2-ml	0.000478132	5% Sucrose below Tc	1.01527	0.673932	-20	0.15	-29.0521	13.6333	7.10158e-05	100.191	-27.7322	10.6333	9.83806e-05	99.8451	1500	10	0.110628	54.2126	Operational
Lyostar II	5% Sucrose below Tc	2-ml	0.000520435	5% Sucrose below Tc	1.01527	0.673932	-20	0.175	-28.3069	13.6333	7.18327e-05	99.506	-27.079	10.8333	0.000100976	100.759	1500	10	0.112121	54.6449	Operational
Lyostar II	5% Sucrose below Tc	2-ml	0.000560564	5% Sucrose below Tc	1.01527	0.673932	-20	0.2	-27.6424	13.8333	7.22124e-05	99.5205	-26.5058	10.8333	0.000103198	99.1866	1500	10	0.112966	54.89	Operational
Lyostar II	5% Sucrose below Tc	2-ml	0.000598681	5% Sucrose below Tc	1.01527	0.673932	-20	0.225	-27.0422	14.2333	7.22161e-05	100.282	-25.9858	11.2333	0.000105145	100.591	1500	10	0.113263	54.9761	Operational
Lyostar II	5% Sucrose below Tc	2-ml	0.000634935	5% Sucrose below Tc	1.01527	0.673932	-20	0.25	-26.4991	14.4333	7.18921e-05	99.0591	-25.5174	11.4333	0.000106899	99.6495	1500	10	0.113089	54.9256	Operational
Lyostar II	5% Sucrose below Tc	2-ml	0.000669459	5% Sucrose below Tc	1.01527	0.673932	-20	0.275	-25.9964	15.0333	7.12791e-05	99.9508	-25.0866	11.8333	0.000108532	99.8837	1500	10	0.112507	54.7568	Operational
Lyostar II	5% Sucrose below Tc	2-ml	0.000702374	5% Sucrose below Tc	1.01527	0.673932	-20	0.3	-25.5317	15.6333	7.04079e-05	100.198	-24.6891	12.2333	0.000110111	99.5477	1500	10	0.111567	54.4846	Operational
Lyostar II	5% Sucrose below Tc	2-ml	0.000733789	5% Sucrose below Tc	1.01527	0.673932	-20	0.325	-25.099	16.2333	6.93028e-05	99.8104	-24.3186	12.8333	0.000111696	100.217	1500	10	0.110313	54.1212	Operational
Lyostar II	5% Sucrose below Tc	2-ml	0.000763805	5% Sucrose below Tc	1.01527	0.673932	-20	0.35	-24.6925	17.0333	6.79834e-05	99.9713	-23.9722	13.4333	0.000113348	100.212	1500	10	0.10878	53.6769	Operational
Lyostar II	5% Sucrose below Tc	2-ml	0.000792514	5% Sucrose below Tc	1.01527	0.673932	-20	0.375	-24.3097	17.8333	6.64647e-05	99.4009	-23.6466	14.0333	0.000115124	99.5292	1500	10	0.106996	53.1601	Operational
Lyostar II	5% Sucrose below Tc	2-ml	0.000819998	5% Sucrose below Tc	1.01527	0.673932	-20	0.4	-23.9469	18.8333	6.47579e-05	99.1581	-23.3383	14.8333	0.000117083	99.5146	1500	10	0.104986	52.5776	Operational
Lyostar II	5% Sucrose below Tc	2-ml	0.000871595	5% Sucrose below Tc	1.01527	0.673932	-20	0.45	-23.2724	21.6333	6.08055e-05	99.8277	-22.7667	16.8333	0.000121631	99.3289	1500	10	0.100332	51.2292	Operational
Lyostar II	5% Sucrose below Tc	2-ml	0.000215141	5% Sucrose below Tc	1.01527	0.673932	-15	0.02	-34.4718	13.8	6.20216e-05	100.3	-32.1413	10.4	8.0863e-05	99.5941	1500	10	0.0958586	49.933	Pmin exceeds chamber pressure
Lyostar II	5% Sucrose below Tc	2-ml	0.000261077	5% Sucrose below Tc	1.01527	0.673932	-15	0.04	-32.7215	12.6	6.82958e-05	99.9167	-30.5554	9.6	8.97712e-05	99.6942	1500	10	0.105665	52.7744	Pmin exceeds chamber pressure
Lyostar II	5% Sucrose below Tc	2-ml	0.000304807	5% Sucrose below Tc	1.01527	0.673932	-15	0.06	-31.3443	11.8	7.34684e-05	99.7624	-29.3124	9	9.7116e-05	99.1568	1500	10	0.11375	55.117	Operational
Lyostar II	5% Sucrose below Tc	2-ml	0.000346486	5% Sucrose below Tc	1.01527	0.673932	-15	0.08	-30.2154	11.2	7.78705e-05	99.3123	-28.2824	8.8	0.000103465	101.183	1500	10	0.120645	57.1149	Operational
Lyostar II	5% Sucrose below Tc	2-ml	0.000386254	5% Sucrose below Tc	1.01527	0.673932	-15	0.1	-29.2585	10.8	8.16338e-05	99.2312	-27.4274	8.4	0.000109029	99.7065	1500	10	0.12656	58.8288	Operational
Lyostar II	5% Sucrose below Tc	2-ml	0.000433472	5% Sucrose below Tc	1.01527	0.673932	-15	0.125	-28.2344	10.6	8.56069e-05	100.536	-26.5127	8.2	0.000115137	100.058	1500	10	0.13284	60.6484	Operational
Lyostar II	5% Sucrose below Tc	2-ml	0.000478132	5% Sucrose below Tc	1.01527	0.673932	-15	0.15	-27.3617	10.4	8.89155e-05	100.774	-25.7349	8	0.000120528	99.3521	1500	10	0.138115	62.1769	Operational
Lyostar II	5% Sucrose below Tc	2-ml	0.000520435	5% Sucrose below Tc	1.01527	0.673932	-15	0.175	-26.6012	10.2	9.168e-05	100.156	-25.054	8	0.000125378	100.395	1500	10	0.142575	63.469	Operational
Lyostar II	5% Sucrose below Tc	2-ml	0.000560564	5% Sucrose below Tc	1.01527	0.673932	-15	0.2	-25.9225	10.2	9.39938e-05	100.855	-24.4531	8	0.000129827	100.855	1500	10	0.146366	64.5675	Operational
Lyostar II	5% Sucrose below Tc	2-ml	0.000598681	5% Sucrose below Tc	1.01527	0.673932	-15	0.225	-25.3167	10	9.59308e-05	99.0024	-23.9151	8	0.000133986	100.828	1500	10	0.149605	65.5059	Operational
Lyostar II	5% Sucrose below Tc	2-ml	0.000634935	5% Sucrose below Tc	1.01527	0.673932	-15	0.25	-24.7597	10.2	9.75512e-05	100.755	-23.4278	8	0.000137948	100.393	1500	10	0.152386	66.3119	Operational
Lyostar II	5% Sucrose below Tc	2-ml	0.000669459	5% Sucrose below Tc	1.01527	0.673932	-15	0.275	-24.2521	10.2	9.89045e-05	100.094	-22.982	8	0.000141789	99.6134	1500	10	0.154789	67.0083	Operational
Lyostar II	5% Sucrose below Tc	2-ml	0.000702374	5% Sucrose below Tc	1.01527	0.673932	-15	0.3	-23.7828	10.2	0.000100033	99.1012	-22.5704	8.2	0.000145578	101.157	1500	10	0.156881	67.6142	Operational
Lyostar II	5% Sucrose below Tc	2-ml	0.000733789	5% Sucrose below Tc	1.01527	0.673932	-15	0.325	-23.3445	10.4	0.000100971	99.8285	-22.1886	8.2	0.000149373	99.8117	1500	10	0.158717	68.1464	Operational
Lyostar II	5% Sucrose below Tc	2-ml	0.000763805	5% Sucrose below Tc	1.01527	0.673932	-15	0.35	-22.9347	10.6	0.000101752	100.263	-21.8318	8.4	0.000153227	100.812	1500	10	0.160349	68.619	Operational
Lyostar II	5% Sucrose below Tc	2-ml	0.000792514	5% Sucrose below Tc	1.01527	0.673932	-15	0.375	-22.5493	10.8	0.0001024	100.42	-21.4964	8.4	0.000157182	99.0177	1500	10	0.161818	69.0447	Operational
Lyostar II	5% Sucrose below Tc	2-ml	0.000819998	5% Sucrose below Tc	1.01527	0.673932	-15	0.4	-22.1852	11	0.000102943	100.315	-21.1798	8.6	0.000161277	99.5461	1500	10	0.163164	69.4348	Operational
Lyostar II	5% Sucrose below Tc	2-ml	0.000871595	5% Sucrose below Tc	1.01527	0.673932	-15	0.45	-21.5098	11.4	0.000103793	99.3665	-20.5949	9	0.000170006	99.892	1500	10	0.165621	70.1466	Operational
Lyostar II	5% Sucrose below Tc	2-ml	0.000215141	5% Sucrose below Tc	1.01527	0.673932	-10	0.02	-33.071	11.7667	6.89465e-05	99.2135	-30.5508	8.96667	9.03685e-05	100.174	1500	10	0.106633	53.0549	Pmin exceeds chamber pressure
Lyostar II	5% Sucrose below Tc	2-ml	0.000261077	5% Sucrose below Tc	1.01527	0.673932	-10	0.04	-31.2895	10.7667	7.6989e-05	100.083	-28.9256	8.16667	0.000101399	99.8909	1500	10	0.119145	56.6803	Pmin exceeds chamber pressure
Lyostar II	5% Sucrose below Tc	2-ml	0.000304807	5% Sucrose below Tc	1.01527	0.673932	-10	0.06	-29.8926	9.96667	8.38083e-05	99.7642	-27.6459	7.56667	0.000110717	99.0375	1500	10	0.129749	59.7527	Operational
Lyostar II	5% Sucrose below Tc	2-ml	0.000346486	5% Sucrose below Tc	1.01527	0.673932	-10	0.08	-28.7446	9.36667	8.97625e-05	99.2425	-26.5811	7.36667	0.000118902	101.557	1500	10	0.139015	62.4375	Operational
Lyostar II	5% Sucrose below Tc	2-ml	0.000386254	5% Sucrose below Tc	1.01527	0.673932	-10	0.1	-27.7692	8.96667	9.5002e-05	99.3254	-25.6958	6.96667	0.000126186	99.8817	1500	10	0.147181	64.8036	Operational
Lyostar II	5% Sucrose below Tc	2-ml	0.000433472	5% Sucrose below Tc	1.01527	0.673932	-10	0.125	-26.7319	8.56667	0.000100733	99.0297	-24.7473	6.76667	0.000134302	100.761	1500	10	0.156135	67.398	Operational
Lyostar II	5% Sucrose below Tc	2-ml	0.000478132	5% Sucrose below Tc	1.01527	0.673932	-10	0.15	-25.8397	8.36667	0.000105719	99.8987	-23.9401	6.56667	0.000141562	100.499	1500	10	0.163955	69.664	Operational
Lyostar II	5% Sucrose below Tc	2-ml	0.000520435	5% Sucrose below Tc	1.01527	0.673932	-10	0.175	-25.063	8.16667	0.000110096	99.8801	-23.2378	6.36667	0.000148159	99.3242	1500	10	0.170853	71.6627	Operational
Lyostar II	5% Sucrose below Tc	2-ml	0.000560564	5% Sucrose below Tc	1.01527	0.673932	-10	0.2	-24.3748	7.96667	0.000113967	99.1322	-22.615	6.36667	0.000154245	100.896	1500	10	0.176992	73.4414	Operational
Lyostar II	5% Sucrose below Tc	2-ml	0.000598681	5% Sucrose below Tc	1.01527	0.673932	-10	0.225	-23.7534	7.96667	0.000117416	100.485	-22.0587	6.36667	0.000159939	102.019	1500	10	0.182502	75.0379	Operational
Lyostar II	5% Sucrose below Tc	2-ml	0.000634935	5% Sucrose below Tc	1.01527	0.673932	-10	0.25	-23.1906	7.96667	0.00012051	101.433	-21.5531	6.16667	0.000165338	99.1526	1500	10	0.187489	76.483	Operational
Lyostar II	5% Sucrose below Tc	2-ml	0.000669459	5% Sucrose below Tc	1.01527	0.673932	-10	0.275	-22.6761	7.76667	0.000123307	99.2459	-21.0896	6.16667	0.000170524	99.5315	1500	10	0.192043	77.8024	Operational
Lyostar II	5% Sucrose below Tc	2-ml	0.000702374	5% Sucrose below Tc	1.01527	0.673932	-10	0.3	-22.2001	7.76667	0.000125853	99.5126	-20.6645	6.16667	0.000175563	99.6473	1500	10	0.196236	79.0174	Operational
Lyostar II	5% Sucrose below Tc	2-ml	0.000733789	5% Sucrose below Tc	1.01527	0.673932	-10	0.325	-21.7578	7.76667	0.000128189	99.5218	-20.2716	6.16667	0.000180515	99.5375	1500	10	0.200133	80.1465	Operational
Lyostar II	5% Sucrose below Tc	2-ml	0.000763805	5% Sucrose below Tc	1.01527	0.673932	-10	0.35	-21.3431	7.76667	0.000130351	99.3053	-19.9051	6.16667	0.000185428	99.2339	1500	10	0.203788	81.2055	Operational
Lyostar II	5% Sucrose below Tc	2-ml	0.000792514	5% Sucrose below Tc	1.01527	0.673932	-10	0.375	-20.9543	7.96667	0.000132368	101.74	-19.5697	6.36667	0.000190343	102.495	1500	10	0.207248	82.2082	Operational
Lyostar II	5% Sucrose below Tc	2-ml	0.000819998	5% Sucrose below Tc	1.01527	0.673932	-10	0.4	-20.5882	7.96667	0.000134268	101.15	-19.246	6.36667	0.000195295	101.876	1500	10	0.210557	83.1668	Operational
Lyostar II	5% Sucrose below Tc	2-ml	0.000871595	5% Sucrose below Tc	1.01527	0.673932	-10	0.45	-19.9106	7.96667	0.000137813	99.5089	-18.6483	6.36667	0.000205411	100.257	1500	10	0.21686	84.993	Operational
Lyostar II	5% Sucrose below Tc	2-ml	0.000215141	5% Sucrose below Tc	1.01527	0.673932	-5	0.02	-31.7848	10.4333	7.60761e-05	99.8995	-29.1203	7.83333	0.00010034	99.7863	1500	10	0.117754	56.2772	Pmin exceeds chamber pressure
Lyostar II	5% Sucrose below Tc	2-ml	0.000261077	5% Sucrose below Tc	1.01527	0.673932	-5	0.04	-29.9959	9.33333	8.57951e-05	99.2213	-27.4535	7.13333	0.000113448	100.011	1500	10	0.132841	60.6486	Pmin exceeds chamber pressure
Lyostar II	5% Sucrose below Tc	2-ml	0.000304807	5% Sucrose below Tc	1.01527	0.673932	-5	0.06	-28.5755	8.63333	9.4173e-05	99.4261	-26.1355	6.63333	0.000124685	100.016	1500	10	0.145836	64.4141	Pmin exceeds chamber pressure
Lyostar II	5% Sucrose below Tc	2-ml	0.000346486	5% Sucrose below Tc	1.01527	0.673932	-5	0.08	-27.4052	8.13333	0.000101585	99.7081	-25.0525	6.23333	0.000134636	99.34	1500	10	0.157335	67.7457	Operational
Lyostar II	5% Sucrose below Tc	2-ml	0.000386254	5% Sucrose below Tc	1.01527	0.673932	-5	0.1	-26.4147	7.73333	0.000108196	99.6338	-24.1313	6.03333	0.000143551	100.557	1500	10	0.167597	70.7192	Operational
Lyostar II	5% Sucrose below Tc	2-ml	0.000433472	5% Sucrose below Tc	1.01527	0.673932	-5	0.125	-25.3601	7.33333	0.000115537	99.1936	-23.1564	5.73333	0.000153535	99.62	1500	10	0.179006	74.0249	Operational
Lyostar II	5% Sucrose below Tc	2-ml	0.000478132	5% Sucrose below Tc	1.01527	0.673932	-5	0.15	-24.4529	7.13333	0.000122034	100.316	-22.3223	5.53333	0.000162491	99.2632	1500	10	0.189119	76.9553	Operational
Lyostar II	5% Sucrose below Tc	2-ml	0.000520435	5% Sucrose below Tc	1.01527	0.673932	-5	0.175	-23.6631	6.93333	0.000127832	100.483	-21.5949	5.43333	0.000170629	100.021	1500	10	0.198168	79.5771	Operational
Lyostar II	5% Sucrose below Tc	2-ml	0.000560564	5% Sucrose below Tc	1.01527	0.673932	-5	0.2	-22.9634	6.73333	0.000133047	99.8531	-20.9505	5.33333	0.000178111	100.097	1500	10	0.20633	81.9421	Operational
Lyostar II	5% Sucrose below Tc	2-ml	0.000598681	5% Sucrose below Tc	1.01527	0.673932	-5	0.225	-22.3344	6.63333	0.000137769	100.258	-20.3755	5.23333	0.000185066	99.6077	1500	10	0.213748	84.0915	Operational
Lyostar II	5% Sucrose below Tc	2-ml	0.000634935	5% Sucrose below Tc	1.01527	0.673932	-5	0.25	-21.7631	6.53333	0.000142074	100.187	-19.8599	5.23333	0.000191599	100.967	1500	10	0.220539	86.0592	Operational
Lyostar II	5% Sucrose below Tc	2-ml	0.000669459	5% Sucrose below Tc	1.01527	0.673932	-5	0.275	-21.2393	6.43333	0.000146022	99.7087	-19.3828	5.13333	0.000197796	99.6566	1500	10	0.226799	87.8731	Operational
Lyostar II	5% Sucrose below Tc	2-ml	0.000702374	5% Sucrose below Tc	1.01527	0.673932	-5	0.3	-20.7572	6.43333	0.000149667	100.698	-18.9502	5.13333	0.00020373	100.418	1500	10	0.23261	89.5568	Operational
Lyostar II	5% Sucrose below Tc	2-ml	0.000733789	5% Sucrose below Tc	1.01527	0.673932	-5	0.325	-20.3092	6.33333	0.000153053	99.6006	-18.55	5.13333	0.000209462	100.964	1500	10	0.23804	91.1302	Operational
Lyostar II	5% Sucrose below Tc	2-ml	0.000763805	5% Sucrose below Tc	1.01527	0.673932	-5	0.35	-19.8939	6.33333	0.000156217	100.108	-18.1774	5.13333	0.000215045	101.324	1500	10	0.243149	92.6105	Operational
Lyostar II	5% Sucrose below Tc	2-ml	0.000792514	5% Sucrose below Tc	1.01527	0.673932	-5	0.375	-19.5044	6.33333	0.000159193	100.43	-17.817	5.03333	0.000220521	99.0211	1500	10	0.247989	94.0128	Operational
Lyostar II	5% Sucrose below Tc	2-ml	0.000819998	5% Sucrose below Tc	1.01527	0.673932	-5	0.4	-19.1375	6.33333	0.000162011	100.588	-17.4878	5.03333	0.00022593	99.0591	1500	10	0.252604	95.3499	Operational
Lyostar II	5% Sucrose below Tc	2-ml	0.000871595	5% Sucrose below Tc	1.01527	0.673932	-5	0.45	-18.4603	6.33333	0.000167269	100.48	-16.8957	5.13333	0.000236662	101.345	1500	10	0.261312	97.8731	Operational
Lyostar II	5% Sucrose below Tc	2-ml	0.000215141	5% Sucrose below Tc	1.01527	0.673932	0	0.02	-30.6183	9.3	8.34292e-05	99.4452	-27.8164	7	0.00011078	99.7502	1500	10	0.129246	59.6071	Pmin exceeds chamber pressure
Lyostar II	5% Sucrose below Tc	2-ml	0.000261077	5% Sucrose below Tc	1.01527	0.673932	0	0.04	-28.8011	8.4	9.47858e-05	100.146	-26.1123	6.4	0.000125986	100.672	1500	10	0.146859	64.7103	Pmin exceeds chamber pressure
Lyostar II	5% Sucrose below Tc	2-ml	0.000304807	5% Sucrose below Tc	1.01527	0.673932	0	0.06	-27.367	7.7	0.000104687	99.7923	-24.7663	5.9	0.000139161	99.9936	1500	10	0.162201	69.1557	Pmin exceeds chamber pressure
Lyostar II	5% Sucrose below Tc	2-ml	0.000346486	5% Sucrose below Tc	1.01527	0.673932	0	0.08	-26.1826	7.2	0.000113517	99.6225	-23.653	5.6	0.00015089	100.64	1500	10	0.175881	73.1196	Operational
Lyostar II	5% Sucrose below Tc	2-ml	0.000386254	5% Sucrose below Tc	1.01527	0.673932	0	0.1	-25.1784	6.8	0.000121456	99.1236	-22.7116	5.3	0.00016144	99.5863	1500	10	0.188182	76.6838	Operational
Lyostar II	5% Sucrose below Tc	2-ml	0.000433472	5% Sucrose below Tc	1.01527	0.673932	0	0.125	-24.1041	6.5	0.000130346	99.9127	-21.7074	5.1	0.000173285	100.318	1500	10	0.201959	80.6757	Operational
Lyostar II	5% Sucrose below Tc	2-ml	0.000478132	5% Sucrose below Tc	1.01527	0.673932	0	0.15	-23.1864	6.2	0.000138278	99.2389	-20.8464	4.9	0.000183915	99.6741	1500	10	0.214263	84.2406	Operational
Lyostar II	5% Sucrose below Tc	2-ml	0.000520435	5% Sucrose below Tc	1.01527	0.673932	0	0.175	-22.3839	6	0.000145412	99.2518	-20.1027	4.8	0.000193557	100.465	1500	10	0.22534	87.4503	Operational
Lyostar II	5% Sucrose below Tc	2-ml	0.000560564	5% Sucrose below Tc	1.01527	0.673932	0	0.2	-21.6719	5.9	0.000151872	100.39	-19.4444	4.7	0.000202386	100.517	1500	10	0.235385	90.3609	Operational
Lyostar II	5% Sucrose below Tc	2-ml	0.000598681	5% Sucrose below Tc	1.01527	0.673932	0	0.225	-21.0321	5.8	0.000157758	100.934	-18.8529	4.6	0.000210539	99.9476	1500	10	0.244553	93.0174	Operational
Lyostar II	5% Sucrose below Tc	2-ml	0.000634935	5% Sucrose below Tc	1.01527	0.673932	0	0.25	-20.4552	5.7	0.000163149	100.968	-18.3296	4.6	0.000218131	101.715	1500	10	0.252971	95.4563	Operational
Lyostar II	5% Sucrose below Tc	2-ml	0.000669459	5% Sucrose below Tc	1.01527	0.673932	0	0.275	-19.9267	5.6	0.000168114	100.563	-17.8367	4.5	0.000225256	100.245	1500	10	0.260743	97.7082	Operational
Lyostar II	5% Sucrose below Tc	2-ml	0.000702374	5% Sucrose below Tc	1.01527	0.673932	0	0.3	-19.4384	5.5	0.00017271	99.7781	-17.3986	4.5	0.000231992	101.393	1500	10	0.267957	99.7987	Operational
Lyostar II	5% Sucrose below Tc	2-ml	0.000733789	5% Sucrose below Tc	1.01527	0.673932	0	0.325	-18.9923	5.5	0.000176985	100.949	-16.9731	4.4	0.000238407	99.2591	1500	10	0.274691	101.75	Operational
Lyostar II	5% Sucrose below Tc	2-ml	0.000763805	5% Sucrose below Tc	1.01527	0.673932	0	0.35	-18.5674	5.4	0.00018098	99.5864	-16.5952	4.4	0.000244557	99.9538	1500	10	0.281007	103.58	Operational
Lyostar II	5% Sucrose below Tc	2-ml	0.000792514	5% Sucrose below Tc	1.01527	0.673932	0	0.375	-18.1777	5.4	0.000184732	100.333	-16.2422	4.4	0.000250493	100.494	1500	10	0.286962	105.305	Operational
Lyostar II	5% Sucrose below Tc	2-ml	0.000819998	5% Sucrose below Tc	1.01527	0.673932	0	0.4	-17.8113	5.4	0.000188272	100.921	-15.9106	4.4	0.000256256	100.9	1500	10	0.292606	106.941	Operational
Lyostar II	5% Sucrose below Tc	2-ml	0.000871595	5% Sucrose below Tc	1.01527	0.673932	0	0.45	-17.1232	5.3	0.000194825	99.2409	-15.3017	4.4	0.000267404	101.373	1500	10	0.303125	109.988	Operational
Lyostar II	5% Sucrose below Tc	2-ml	0.000215141	5% Sucrose below Tc	1.01527	0.673932	5	0.02	-29.5403	8.46667	9.10124e-05	99.6799	-26.6215	6.36667	0.000121677	99.8867	1500	10	0.141118	63.047	Pmin exceeds chamber pressure
Lyostar II	5% Sucrose below Tc	2-ml	0.000261077	5% Sucrose below Tc	1.01527	0.673932	5	0.04	-27.7118	7.56667	0.000104003	99.4926	-24.8902	5.76667	0.000139045	99.8597	1500	10	0.16126	68.8832	Pmin exceeds chamber pressure
Lyostar II	5% Sucrose below Tc	2-ml	0.000304807	5% Sucrose below Tc	1.01527	0.673932	5	0.06	-26.2571	6.96667	0.000115425	99.7781	-23.5127	5.36667	0.000154221	100.273	1500	10	0.178958	74.011	Pmin exceeds chamber pressure
Lyostar II	5% Sucrose below Tc	2-ml	0.000346486	5% Sucrose below Tc	1.01527	0.673932	5	0.08	-25.0541	6.56667	0.000125674	100.659	-22.3762	5.06667	0.000167792	100.38	1500	10	0.194828	78.6094	Operational
Lyostar II	5% Sucrose below Tc	2-ml	0.000386254	5% Sucrose below Tc	1.01527	0.673932	5	0.1	-24.0378	6.16667	0.000134939	99.656	-21.4087	4.86667	0.00018004	101.111	1500	10	0.209173	82.766	Operational
Lyostar II	5% Sucrose below Tc	2-ml	0.000433472	5% Sucrose below Tc	1.01527	0.673932	5	0.125	-22.9502	5.86667	0.000145369	100.115	-20.3848	4.66667	0.00019382	101.564	1500	10	0.225321	87.4448	Operational
Lyostar II	5% Sucrose below Tc	2-ml	0.000478132	5% Sucrose below Tc	1.01527	0.673932	5	0.15	-22.0189	5.66667	0.000154725	101.081	-19.505	4.46667	0.000206195	100.488	1500	10	0.239809	91.6425	Operational
Lyostar II	5% Sucrose below Tc	2-ml	0.000520435	5% Sucrose below Tc	1.01527	0.673932	5	0.175	-21.2026	5.46667	0.000163179	100.915	-18.7453	4.36667	0.000217407	101.168	1500	10	0.252902	95.4363	Operational
Lyostar II	5% Sucrose below Tc	2-ml	0.000560564	5% Sucrose below Tc	1.01527	0.673932	5	0.2	-20.4807	5.26667	0.000170861	99.7824	-18.0709	4.26667	0.000227641	101.04	1500	10	0.264809	98.8863	Operational
Lyostar II	5% Sucrose below Tc	2-ml	0.000598681	5% Sucrose below Tc	1.01527	0.673932	5	0.225	-19.8366	5.16667	0.000177881	100.259	-17.4627	4.16667	0.000237049	100.225	1500	10	0.275696	102.041	Operational
Lyostar II	5% Sucrose below Tc	2-ml	0.000634935	5% Sucrose below Tc	1.01527	0.673932	5	0.25	-19.2521	5.06667	0.000184325	100.191	-16.9348	4.16667	0.000245753	102.246	1500	10	0.285701	104.94	Operational
Lyostar II	5% Sucrose below Tc	2-ml	0.000669459	5% Sucrose below Tc	1.01527	0.673932	5	0.275	-18.7161	4.96667	0.000190267	99.6484	-16.4241	4.06667	0.000253855	100.437	1500	10	0.294938	107.616	Operational
Lyostar II	5% Sucrose below Tc	2-ml	0.000702374	5% Sucrose below Tc	1.01527	0.673932	5	0.3	-18.2341	4.96667	0.000195769	101.37	-15.9827	4.06667	0.000261441	101.807	1500	10	0.303504	110.098	Operational
Lyostar II	5% Sucrose below Tc	2-ml	0.000733789	5% Sucrose below Tc	1.01527	0.673932	5	0.325	-17.773	4.86667	0.000200883	100.115	-15.5377	3.96667	0.000268585	99.2488	1500	10	0.311479	112.409	Operational
Lyostar II	5% Sucrose below Tc	2-ml	0.000763805	5% Sucrose below Tc	1.01527	0.673932	5	0.35	-17.3582	4.86667	0.000205654	101.338	-15.1569	3.96667	0.000275349	100.136	1500	10	0.318936	114.57	Operational
Lyostar II	5% Sucrose below Tc	2-ml	0.000792514	5% Sucrose below Tc	1.01527	0.673932	5	0.375	-16.9507	4.76667	0.000210123	99.5273	-14.8016	3.96667	0.000281787	100.867	1500	10	0.325934	116.597	Operational
Lyostar II	5% Sucrose below Tc	2-ml	0.000819998	5% Sucrose below Tc	1.01527	0.673932	5	0.4	-16.5852	4.76667	0.000214323	100.364	-14.4686	3.96667	0.000287949	101.461	1500	10	0.332529	118.508	Operational
Lyostar II	5% Sucrose below Tc	2-ml	0.000871595	5% Sucrose below Tc	1.01527	0.673932	5	0.45	-15.9146	4.76667	0.000222037	101.638	-13.8582	3.96667	0.0002996	102.306	1500	10	0.34469	122.032	Operational
Lyostar II	5% Sucrose below Tc	2-ml	0.000215141	5% Sucrose below Tc	1.01527	0.673932	10	0.02	-28.5404	7.83333	9.88253e-05	100.356	-25.5239	5.83333	0.000133019	99.3458	1500	10	0.153367	66.5961	Pmin exceeds chamber pressure
Lyostar II	5% Sucrose below Tc	2-ml	0.000261077	5% Sucrose below Tc	1.01527	0.673932	10	0.04	-26.7019	6.93333	0.000113468	99.1828	-23.761	5.33333	0.000152635	100.264	1500	10	0.176076	73.1761	Pmin exceeds chamber pressure
Lyostar II	5% Sucrose below Tc	2-ml	0.000304807	5% Sucrose below Tc	1.01527	0.673932	10	0.06	-25.2281	6.43333	0.000126435	100.392	-22.3595	4.93333	0.000169906	99.9004	1500	10	0.196173	78.9991	Pmin exceeds chamber pressure
Lyostar II	5% Sucrose below Tc	2-ml	0.000346486	5% Sucrose below Tc	1.01527	0.673932	10	0.08	-24.0139	6.03333	0.000138125	100.77	-21.1953	4.63333	0.000185415	99.278	1500	10	0.21428	84.2457	Pmin exceeds chamber pressure
Lyostar II	5% Sucrose below Tc	2-ml	0.000386254	5% Sucrose below Tc	1.01527	0.673932	10	0.1	-22.9846	5.63333	0.00014874	99.078	-20.2095	4.43333	0.000199458	99.448	1500	10	0.230718	89.0085	Operational
Lyostar II	5% Sucrose below Tc	2-ml	0.000433472	5% Sucrose below Tc	1.01527	0.673932	10	0.125	-21.8824	5.43333	0.000160741	101.253	-19.1596	4.23333	0.0002153	99.2377	1500	10	0.249295	94.3912	Operational
Lyostar II	5% Sucrose below Tc	2-ml	0.000478132	5% Sucrose below Tc	1.01527	0.673932	10	0.15	-20.9339	5.13333	0.00017155	99.5553	-18.2716	4.13333	0.000229547	100.69	1500	10	0.266025	99.2387	Operational
Lyostar II	5% Sucrose below Tc	2-ml	0.000520435	5% Sucrose below Tc	1.01527	0.673932	10	0.175	-20.1168	5.03333	0.000181349	101.477	-17.4957	4.03333	0.000242456	101.115	1500	10	0.28119	103.633	Operational
Lyostar II	5% Sucrose below Tc	2-ml	0.000560564	5% Sucrose below Tc	1.01527	0.673932	10	0.2	-19.383	4.83333	0.000190279	99.9069	-16.8037	3.93333	0.000254226	100.662	1500	10	0.295011	107.637	Operational
Lyostar II	5% Sucrose below Tc	2-ml	0.000598681	5% Sucrose below Tc	1.01527	0.673932	10	0.225	-18.7317	4.73333	0.000198456	100.235	-16.1763	3.83333	0.000265018	99.4537	1500	10	0.307668	111.305	Operational
Lyostar II	5% Sucrose below Tc	2-ml	0.000634935	5% Sucrose below Tc	1.01527	0.673932	10	0.25	-18.1395	4.63333	0.000205974	99.9767	-15.6441	3.83333	0.000274963	101.597	1500	10	0.319309	114.678	Operational
Lyostar II	5% Sucrose below Tc	2-ml	0.000669459	5% Sucrose below Tc	1.01527	0.673932	10	0.275	-17.5952	4.53333	0.000212912	99.2037	-15.1115	3.73333	0.000284172	99.2997	1500	10	0.330056	117.792	Operational
Lyostar II	5% Sucrose below Tc	2-ml	0.000702374	5% Sucrose below Tc	1.01527	0.673932	10	0.3	-17.1135	4.53333	0.000219336	101.102	-14.6663	3.73333	0.000292738	100.759	1500	10	0.340014	120.677	Operational
Lyostar II	5% Sucrose below Tc	2-ml	0.000733789	5% Sucrose below Tc	1.01527	0.673932	10	0.325	-16.6432	4.43333	0.000225304	99.5606	-14.2569	3.73333	0.000300741	102.002	1500	10	0.349272	123.36	Operational
Lyostar II	5% Sucrose below Tc	2-ml	0.000763805	5% Sucrose below Tc	1.01527	0.673932	10	0.35	-16.2293	4.43333	0.000230866	100.945	-13.8779	3.73333	0.00030825	103.057	1500	10	0.357906	125.861	Operational
Lyostar II	5% Sucrose below Tc	2-ml	0.000792514	5% Sucrose below Tc	1.01527	0.673932	10	0.375	-15.8437	4.43333	0.000236063	102.153	-13.4529	3.63333	0.000315324	99.3624	1500	10	0.365984	128.202	Operational
Lyostar II	5% Sucrose below Tc	2-ml	0.000819998	5% Sucrose below Tc	1.01527	0.673932	10	0.4	-15.447	4.33333	0.000240935	99.7772	-13.1169	3.63333	0.000322017	100.013	1500	10	0.373565	130.398	Operational
Lyostar II	5% Sucrose below Tc	2-ml	0.000871595	5% Sucrose below Tc	1.01527	0.673932	10	0.45	-14.7802	4.33333	0.000249828	101.347	-12.502	3.63333	0.000334437	100.964	1500	10	0.387433	134.417	Operational
Lyostar II	5% Sucrose below Tc	2-ml	0.000215141	5% Sucrose below Tc	1.01527	0.673932	15	0.02	-27.6235	7.2	0.000106863	99.2184	-24.5008	5.5	0.000144786	100.708	1500	10	0.165983	70.2515	Pmin exceeds chamber pressure
Lyostar II	5% Sucrose below Tc	2-ml	0.000261077	5% Sucrose below Tc	1.01527	0.673932	15	0.04	-25.7572	6.5	0.00012319	100.136	-22.7168	5	0.000166753	100.818	1500	10	0.19132	77.5928	Pmin exceeds chamber pressure
Lyostar II	5% Sucrose below Tc	2-ml	0.000304807	5% Sucrose below Tc	1.01527	0.673932	15	0.06	-24.2734	6	0.000137739	100.755	-21.2877	4.6	0.000186229	99.5873	1500	10	0.213882	84.1304	Pmin exceeds chamber pressure
Lyostar II	5% Sucrose below Tc	2-ml	0.000346486	5% Sucrose below Tc	1.01527	0.673932	15	0.08	-23.0476	5.6	0.00015091	100.515	-20.1119	4.4	0.000203794	101.136	1500	10	0.234298	90.0459	Pmin exceeds chamber pressure
Lyostar II	5% Sucrose below Tc	2-ml	0.000386254	5% Sucrose below Tc	1.01527	0.673932	15	0.1	-22.0049	5.3	0.000162918	100.359	-19.1107	4.2	0.000219757	100.9	1500	10	0.252902	95.4365	Operational
Lyostar II	5% Sucrose below Tc	2-ml	0.000433472	5% Sucrose below Tc	1.01527	0.673932	15	0.125	-20.8854	5	0.000176543	99.7751	-18.0395	4	0.000237819	100.189	1500	10	0.274006	101.551	Operational
Lyostar II	5% Sucrose below Tc	2-ml	0.000478132	5% Sucrose below Tc	1.01527	0.673932	15	0.15	-19.9322	4.8	0.00018886	99.9971	-17.138	3.9	0.000254104	101.426	1500	10	0.293077	107.077	Operational
Lyostar II	5% Sucrose below Tc	2-ml	0.000520435	5% Sucrose below Tc	1.01527	0.673932	15	0.175	-19.1092	4.7	0.00020006	101.805	-16.3466	3.8	0.00026888	101.555	1500	10	0.310414	112.1	Operational
Lyostar II	5% Sucrose below Tc	2-ml	0.000560564	5% Sucrose below Tc	1.01527	0.673932	15	0.2	-18.3613	4.5	0.000210294	99.7038	-15.6362	3.7	0.000282359	100.727	1500	10	0.326251	116.689	Operational
Lyostar II	5% Sucrose below Tc	2-ml	0.000598681	5% Sucrose below Tc	1.01527	0.673932	15	0.225	-17.7017	4.4	0.000219684	99.7963	-14.9874	3.6	0.000294711	99.0716	1500	10	0.340779	120.899	Operational
Lyostar II	5% Sucrose below Tc	2-ml	0.000634935	5% Sucrose below Tc	1.01527	0.673932	15	0.25	-17.1002	4.3	0.00022833	99.2582	-14.4531	3.6	0.000306077	101.294	1500	10	0.354157	124.775	Operational
Lyostar II	5% Sucrose below Tc	2-ml	0.000669459	5% Sucrose below Tc	1.01527	0.673932	15	0.275	-16.5773	4.3	0.000236318	101.631	-13.9714	3.6	0.000316574	103.215	1500	10	0.366516	128.356	Operational
Lyostar II	5% Sucrose below Tc	2-ml	0.000702374	5% Sucrose below Tc	1.01527	0.673932	15	0.3	-16.0637	4.2	0.00024372	100.157	-13.4464	3.5	0.000326304	99.9472	1500	10	0.377968	131.674	Operational
Lyostar II	5% Sucrose below Tc	2-ml	0.000733789	5% Sucrose below Tc	1.01527	0.673932	15	0.325	-15.6217	4.2	0.000250598	101.922	-13.0349	3.5	0.000335353	101.228	1500	10	0.38861	134.758	Operational
Lyostar II	5% Sucrose below Tc	2-ml	0.000763805	5% Sucrose below Tc	1.01527	0.673932	15	0.35	-15.1676	4.1	0.000257003	99.6996	-12.6543	3.5	0.000343794	102.316	1500	10	0.398524	137.63	Operational
Lyostar II	5% Sucrose below Tc	2-ml	0.000792514	5% Sucrose below Tc	1.01527	0.673932	15	0.375	-14.7831	4.1	0.000262984	100.988	-12.3001	3.5	0.000351694	103.233	1500	10	0.407783	140.313	Operational
Lyostar II	5% Sucrose below Tc	2-ml	0.000819998	5% Sucrose below Tc	1.01527	0.673932	15	0.4	-14.4236	4.1	0.000268581	102.12	-11.9686	3.5	0.00035911	104	1500	10	0.416451	142.825	Operational
Lyostar II	5% Sucrose below Tc	2-ml	0.000871595	5% Sucrose below Tc	1.01527	0.673932	15	0.45	-13.7063	4	0.000278762	99.8657	-11.2342	3.4	0.000372685	99.5065	1500	10	0.432232	147.397	Operational
Lyostar II	5% Sucrose below Tc	2-ml	0.000215141	5% Sucrose below Tc	1.01527	0.673932	20	0.02	-26.7584	6.76667	0.000115118	99.4923	-23.5546	5.16667	0.000156961	100.54	1500	10	0.178953	74.0096	Pmin exceeds chamber pressure
Lyostar II	5% Sucrose below Tc	2-ml	0.000261077	5% Sucrose below Tc	1.01527	0.673932	20	0.04	-24.8822	6.06667	0.000133172	99.479	-21.7453	4.66667	0.000181392	99.5033	1500	10	0.206991	82.1335	Pmin exceeds chamber pressure
Lyostar II	5% Sucrose below Tc	2-ml	0.000304807	5% Sucrose below Tc	1.01527	0.673932	20	0.06	-23.3855	5.56667	0.000149349	99.2253	-20.295	4.36667	0.000203195	100.111	1500	10	0.232101	89.4092	Pmin exceeds chamber pressure
Lyostar II	5% Sucrose below Tc	2-ml	0.000346486	5% Sucrose below Tc	1.01527	0.673932	20	0.08	-22.1451	5.26667	0.000164053	100.496	-19.1038	4.16667	0.000222947	101.188	1500	10	0.254913	96.019	Pmin exceeds chamber pressure
Lyostar II	5% Sucrose below Tc	2-ml	0.000386254	5% Sucrose below Tc	1.01527	0.673932	20	0.1	-21.0847	4.96667	0.000177504	99.7392	-18.0812	3.96667	0.000240968	100.342	1500	10	0.275776	102.064	Pmin exceeds chamber pressure
Lyostar II	5% Sucrose below Tc	2-ml	0.000433472	5% Sucrose below Tc	1.01527	0.673932	20	0.125	-19.9652	4.76667	0.000192824	101.269	-17.022	3.86667	0.000261434	102.839	1500	10	0.299527	108.946	Operational
Lyostar II	5% Sucrose below Tc	2-ml	0.000478132	5% Sucrose below Tc	1.01527	0.673932	20	0.15	-19.0025	4.56667	0.00020672	101.137	-16.0602	3.66667	0.00027995	99.6942	1500	10	0.321065	115.187	Operational
Lyostar II	5% Sucrose below Tc	2-ml	0.000520435	5% Sucrose below Tc	1.01527	0.673932	20	0.175	-18.1521	4.36667	0.000219395	99.5638	-15.2456	3.56667	0.000296793	99.3216	1500	10	0.340703	120.877	Operational
Lyostar II	5% Sucrose below Tc	2-ml	0.000560564	5% Sucrose below Tc	1.01527	0.673932	20	0.2	-17.412	4.26667	0.000231008	100.172	-14.5835	3.56667	0.000312188	102.696	1500	10	0.358688	126.088	Operational
Lyostar II	5% Sucrose below Tc	2-ml	0.000598681	5% Sucrose below Tc	1.01527	0.673932	20	0.225	-16.7442	4.16667	0.000241687	100.011	-13.9136	3.46667	0.000326312	100.639	1500	10	0.375224	130.879	Operational
Lyostar II	5% Sucrose below Tc	2-ml	0.000634935	5% Sucrose below Tc	1.01527	0.673932	20	0.25	-16.1327	4.06667	0.00025154	99.1705	-13.3841	3.46667	0.000339316	102.995	1500	10	0.390476	135.298	Operational
Lyostar II	5% Sucrose below Tc	2-ml	0.000669459	5% Sucrose below Tc	1.01527	0.673932	20	0.275	-15.6122	4.06667	0.000260657	101.639	-12.7967	3.36667	0.000351323	99.6277	1500	10	0.404586	139.387	Operational
Lyostar II	5% Sucrose below Tc	2-ml	0.000702374	5% Sucrose below Tc	1.01527	0.673932	20	0.3	-15.0858	3.96667	0.000269116	99.7951	-12.3511	3.36667	0.000363583	101.213	1500	10	0.417844	143.228	Operational
Lyostar II	5% Sucrose below Tc	2-ml	0.000733789	5% Sucrose below Tc	1.01527	0.673932	20	0.325	-14.646	3.96667	0.000276981	101.634	-11.9425	3.36667	0.000375048	102.57	1500	10	0.430182	146.803	Operational
Lyostar II	5% Sucrose below Tc	2-ml	0.000763805	5% Sucrose below Tc	1.01527	0.673932	20	0.35	-14.2406	3.96667	0.000284311	103.27	-11.5651	3.36667	0.000385777	103.726	1500	10	0.441686	150.137	Operational
Lyostar II	5% Sucrose below Tc	2-ml	0.000792514	5% Sucrose below Tc	1.01527	0.673932	20	0.375	-13.7932	3.86667	0.000291155	100.324	-11.2141	3.36667	0.000395826	104.702	1500	10	0.452434	153.251	Operational
Lyostar II	5% Sucrose below Tc	2-ml	0.000819998	5% Sucrose below Tc	1.01527	0.673932	20	0.4	-13.4357	3.86667	0.000297558	101.51	-10.7227	3.26667	0.000403106	99.3024	1500	10	0.46217	156.072	Operational
Lyostar II	5% Sucrose below Tc	2-ml	0.000871595	5% Sucrose below Tc	1.01527	0.673932	20	0.45	-12.7845	3.86667	0.000309192	103.47	-10.101	3.26667	0.000419801	100.267	1500	10	0.480379	161.348	Operational
Lyostar II	5% Sucrose below Tc	2-ml	0.000215141	5% Sucrose below Tc	1.01527	0.673932	25	0.02	-25.9457	6.43333	0.00012358	100.202	-22.67	4.93333	0.000169526	101.298	1500	10	0.192262	77.8661	Pmin exceeds chamber pressure
Lyostar II	5% Sucrose below Tc	2-ml	0.000261077	5% Sucrose below Tc	1.01527	0.673932	25	0.04	-24.0598	5.73333	0.000143409	99.2544	-20.831	4.43333	0.000196538	99.1875	1500	10	0.223083	86.7964	Pmin exceeds chamber pressure
Lyostar II	5% Sucrose below Tc	2-ml	0.000304807	5% Sucrose below Tc	1.01527	0.673932	25	0.06	-22.5491	5.33333	0.000161268	100.494	-19.3811	4.23333	0.000220798	102.3	1500	10	0.250831	94.8364	Pmin exceeds chamber pressure
Lyostar II	5% Sucrose below Tc	2-ml	0.000346486	5% Sucrose below Tc	1.01527	0.673932	25	0.08	-21.2952	5.03333	0.00017756	101.349	-18.1483	3.93333	0.000242878	99.355	1500	10	0.276137	102.169	Pmin exceeds chamber pressure
Lyostar II	5% Sucrose below Tc	2-ml	0.000386254	5% Sucrose below Tc	1.01527	0.673932	25	0.1	-20.2289	4.73333	0.000192517	100.02	-17.1372	3.83333	0.000263109	101.693	1500	10	0.299364	108.899	Pmin exceeds chamber pressure
Lyostar II	5% Sucrose below Tc	2-ml	0.000433472	5% Sucrose below Tc	1.01527	0.673932	25	0.125	-19.0991	4.53333	0.000209609	101.141	-16.0127	3.63333	0.000286183	99.6278	1500	10	0.325899	116.587	Operational
Lyostar II	5% Sucrose below Tc	2-ml	0.000478132	5% Sucrose below Tc	1.01527	0.673932	25	0.15	-18.1226	4.33333	0.000225168	100.488	-15.0758	3.53333	0.000307144	100.117	1500	10	0.350048	123.585	Operational
Lyostar II	5% Sucrose below Tc	2-ml	0.000520435	5% Sucrose below Tc	1.01527	0.673932	25	0.175	-17.2872	4.23333	0.000239404	101.897	-14.2416	3.43333	0.000326783	99.3486	1500	10	0.372213	130.007	Operational
Lyostar II	5% Sucrose below Tc	2-ml	0.000560564	5% Sucrose below Tc	1.01527	0.673932	25	0.2	-16.5437	4.13333	0.000252484	102.365	-13.582	3.43333	0.000346064	102.8	1500	10	0.392763	135.961	Operational
Lyostar II	5% Sucrose below Tc	2-ml	0.000598681	5% Sucrose below Tc	1.01527	0.673932	25	0.225	-15.8699	4.03333	0.000264544	102.004	-12.8845	3.33333	0.000362914	100.234	1500	10	0.411571	141.411	Operational
Lyostar II	5% Sucrose below Tc	2-ml	0.000634935	5% Sucrose below Tc	1.01527	0.673932	25	0.25	-15.2496	3.93333	0.000275696	100.909	-12.3561	3.33333	0.000379523	102.631	1500	10	0.429118	146.495	Operational
Lyostar II	5% Sucrose below Tc	2-ml	0.000669459	5% Sucrose below Tc	1.01527	0.673932	25	0.275	-14.6715	3.83333	0.000286037	99.1601	-11.8825	3.33333	0.000395085	104.717	1500	10	0.445412	151.216	Operational
Lyostar II	5% Sucrose below Tc	2-ml	0.000702374	5% Sucrose below Tc	1.01527	0.673932	25	0.3	-14.1972	3.83333	0.000295647	101.344	-11.2854	3.23333	0.0004078	100.241	1500	10	0.460294	155.528	Operational
Lyostar II	5% Sucrose below Tc	2-ml	0.000733789	5% Sucrose below Tc	1.01527	0.673932	25	0.325	-13.7642	3.83333	0.000304598	103.296	-10.8758	3.23333	0.00042123	101.601	1500	10	0.474391	159.613	Operational
Lyostar II	5% Sucrose below Tc	2-ml	0.000763805	5% Sucrose below Tc	1.01527	0.673932	25	0.35	-13.2765	3.73333	0.000312949	100.238	-10.4977	3.23333	0.00043384	102.757	1500	10	0.487557	163.428	Operational
Lyostar II	5% Sucrose below Tc	2-ml	0.000792514	5% Sucrose below Tc	1.01527	0.673932	25	0.375	-12.8988	3.73333	0.000320756	101.665	-10.1461	3.23333	0.000445688	103.732	1500	10	0.499873	166.996	Operational
Lyostar II	5% Sucrose below Tc	2-ml	0.000819998	5% Sucrose below Tc	1.01527	0.673932	25	0.4	-12.5469	3.73333	0.00032843	102.932	-9.8171	3.23333	0.000456828	104.543	1500	10	0.511905	170.482	Operational
Lyostar II	5% Sucrose below Tc	2-ml	0.000871595	5% Sucrose below Tc	1.01527	0.673932	25	0.45	-11.7903	3.63333	0.000342061	99.7752	-9.21454	3.23333	0.000477169	105.742	1500	10	0.533358	176.698	Operational
Lyostar II	5% Sucrose below Tc	2-ml	0.000215141	5% Sucrose below Tc	1.01527	0.673932	30	0.02	-25.1868	6.1	0.000132242	99.8054	-21.8397	4.7	0.000182462	100.84	1500	10	0.205896	81.8164	Pmin exceeds chamber pressure
Lyostar II	5% Sucrose below Tc	2-ml	0.000261077	5% Sucrose below Tc	1.01527	0.673932	30	0.04	-23.2843	5.5	0.000153897	99.9559	-19.9851	4.3	0.000212178	100.604	1500	10	0.239587	91.5784	Pmin exceeds chamber pressure
Lyostar II	5% Sucrose below Tc	2-ml	0.000304807	5% Sucrose below Tc	1.01527	0.673932	30	0.06	-21.7625	5.1	0.000173492	100.592	-18.4977	4	0.000239032	99.7449	1500	10	0.270069	100.411	Pmin exceeds chamber pressure
Lyostar II	5% Sucrose below Tc	2-ml	0.000346486	5% Sucrose below Tc	1.01527	0.673932	30	0.08	-20.4995	4.8	0.000191433	100.867	-17.2648	3.8	0.00026359	99.6022	1500	10	0.297974	108.496	Pmin exceeds chamber pressure
Lyostar II	5% Sucrose below Tc	2-ml	0.000386254	5% Sucrose below Tc	1.01527	0.673932	30	0.1	-19.4336	4.6	0.00020796	101.943	-16.2427	3.7	0.000286194	101.659	1500	10	0.323675	115.943	Pmin exceeds chamber pressure
Lyostar II	5% Sucrose below Tc	2-ml	0.000433472	5% Sucrose below Tc	1.01527	0.673932	30	0.125	-18.2719	4.3	0.000226911	99.3427	-15.1622	3.6	0.000313244	103.639	1500	10	0.353317	124.532	Operational
Lyostar II	5% Sucrose below Tc	2-ml	0.000478132	5% Sucrose below Tc	1.01527	0.673932	30	0.15	-17.3104	4.2	0.000244224	101.709	-14.2235	3.5	0.000338335	104.06	1500	10	0.380453	132.394	Operational
Lyostar II	5% Sucrose below Tc	2-ml	0.000520435	5% Sucrose below Tc	1.01527	0.673932	30	0.175	-16.471	4.1	0.000260117	102.941	-13.3799	3.4	0.000361245	103.122	1500	10	0.405345	139.607	Operational
Lyostar II	5% Sucrose below Tc	2-ml	0.000560564	5% Sucrose below Tc	1.01527	0.673932	30	0.2	-15.721	4	0.000274764	103.175	-12.6014	3.3	0.000382116	100.992	1500	10	0.428248	146.243	Operational
Lyostar II	5% Sucrose below Tc	2-ml	0.000598681	5% Sucrose below Tc	1.01527	0.673932	30	0.225	-15.0376	3.9	0.000288306	102.525	-12.0241	3.3	0.000402569	103.997	1500	10	0.449598	152.429	Operational
Lyostar II	5% Sucrose below Tc	2-ml	0.000634935	5% Sucrose below Tc	1.01527	0.673932	30	0.25	-14.4047	3.8	0.000300862	101.09	-11.3343	3.2	0.00041994	100.163	1500	10	0.469155	158.096	Operational
Lyostar II	5% Sucrose below Tc	2-ml	0.000669459	5% Sucrose below Tc	1.01527	0.673932	30	0.275	-13.8971	3.8	0.000313484	103.774	-10.8563	3.2	0.000437653	102.207	1500	10	0.488852	163.803	Operational
Lyostar II	5% Sucrose below Tc	2-ml	0.000702374	5% Sucrose below Tc	1.01527	0.673932	30	0.3	-13.3399	3.7	0.000324722	101.186	-10.4239	3.2	0.000454311	103.984	1500	10	0.506521	168.923	Operational
Lyostar II	5% Sucrose below Tc	2-ml	0.000733789	5% Sucrose below Tc	1.01527	0.673932	30	0.325	-12.911	3.7	0.000335888	103.186	-10.0293	3.2	0.000469998	105.522	1500	10	0.523949	173.972	Operational
Lyostar II	5% Sucrose below Tc	2-ml	0.000763805	5% Sucrose below Tc	1.01527	0.673932	30	0.35	-12.4006	3.6	0.00034547	99.656	-9.4093	3.1	0.000481646	99.4115	1500	10	0.538632	178.226	Operational
Lyostar II	5% Sucrose below Tc	2-ml	0.000792514	5% Sucrose below Tc	1.01527	0.673932	30	0.375	-12.0254	3.6	0.000355283	101.11	-9.0513	3.1	0.00049521	100.332	1500	10	0.553913	182.654	Operational
Lyostar II	5% Sucrose below Tc	2-ml	0.000819998	5% Sucrose below Tc	1.01527	0.673932	30	0.4	-11.6763	3.6	0.00036455	102.403	-8.71618	3.1	0.000507987	101.091	1500	10	0.568341	186.835	Operational
Lyostar II	5% Sucrose below Tc	2-ml	0.000871595	5% Sucrose below Tc	1.01527	0.673932	30	0.45	-11.0428	3.6	0.000381599	104.568	-8.1017	3.1	0.000531381	102.187	1500	10	0.594866	194.52	Operational
Lyostar II	5% Sucrose below Tc	2-ml	0.000215141	5% Sucrose below Tc	1.01527	0.673932	35	0.02	-24.4704	5.81667	0.000141093	99.318	-21.051	4.46667	0.000195754	99.1258	1500	10	0.219839	85.8564	Pmin exceeds chamber pressure
Lyostar II	5% Sucrose below Tc	2-ml	0.000261077	5% Sucrose below Tc	1.01527	0.673932	35	0.04	-22.5541	5.26667	0.000164626	99.6292	-19.1779	4.11667	0.000228299	99.2922	1500	10	0.25649	96.476	Pmin exceeds chamber pressure
Lyostar II	5% Sucrose below Tc	2-ml	0.000304807	5% Sucrose below Tc	1.01527	0.673932	35	0.06	-21.0152	4.86667	0.000186017	99.485	-17.6765	3.86667	0.000257888	99.3712	1500	10	0.289806	106.129	Pmin exceeds chamber pressure
Lyostar II	5% Sucrose below Tc	2-ml	0.000346486	5% Sucrose below Tc	1.01527	0.673932	35	0.08	-19.741	4.56667	0.000205671	99.0149	-16.4463	3.71667	0.000285224	100.748	1500	10	0.320439	115.005	Pmin exceeds chamber pressure
Lyostar II	5% Sucrose below Tc	2-ml	0.000386254	5% Sucrose below Tc	1.01527	0.673932	35	0.1	-18.6594	4.36667	0.000223836	99.4725	-15.3795	3.56667	0.000311368	100.196	1500	10	0.348883	123.247	Pmin exceeds chamber pressure
Lyostar II	5% Sucrose below Tc	2-ml	0.000433472	5% Sucrose below Tc	1.01527	0.673932	35	0.125	-17.5026	4.16667	0.000244738	99.5671	-14.2275	3.41667	0.000341441	99.064	1500	10	0.381612	132.73	Pmin exceeds chamber pressure
Lyostar II	5% Sucrose below Tc	2-ml	0.000478132	5% Sucrose below Tc	1.01527	0.673932	35	0.15	-16.5118	4.01667	0.000263902	99.6869	-13.3099	3.36667	0.000369599	101.569	1500	10	0.411708	141.45	Operational
Lyostar II	5% Sucrose below Tc	2-ml	0.000520435	5% Sucrose below Tc	1.01527	0.673932	35	0.175	-15.6576	3.91667	0.000281555	100.497	-12.4328	3.26667	0.000394995	100.03	1500	10	0.439348	149.459	Operational
Lyostar II	5% Sucrose below Tc	2-ml	0.000560564	5% Sucrose below Tc	1.01527	0.673932	35	0.2	-14.8903	3.81667	0.00029833	100.27	-11.6996	3.21667	0.000418875	100.465	1500	10	0.465576	157.059	Operational
Lyostar II	5% Sucrose below Tc	2-ml	0.000598681	5% Sucrose below Tc	1.01527	0.673932	35	0.225	-14.187	3.71667	0.000314124	99.1223	-11.026	3.16667	0.000440906	100.137	1500	10	0.490204	164.195	Operational
Lyostar II	5% Sucrose below Tc	2-ml	0.000634935	5% Sucrose below Tc	1.01527	0.673932	35	0.25	-13.5785	3.66667	0.000329025	99.6842	-10.3958	3.11667	0.000461202	99.1303	1500	10	0.513364	170.905	Operational
Lyostar II	5% Sucrose below Tc	2-ml	0.000669459	5% Sucrose below Tc	1.01527	0.673932	35	0.275	-13.0167	3.61667	0.000342903	99.7243	-9.9193	3.11667	0.000481176	101.217	1500	10	0.535096	177.202	Operational
Lyostar II	5% Sucrose below Tc	2-ml	0.000702374	5% Sucrose below Tc	1.01527	0.673932	35	0.3	-12.4917	3.56667	0.000355829	99.296	-9.35278	3.06667	0.000498466	99.2015	1500	10	0.55514	183.01	Operational
Lyostar II	5% Sucrose below Tc	2-ml	0.000733789	5% Sucrose below Tc	1.01527	0.673932	35	0.325	-12.0625	3.56667	0.000368385	101.278	-8.94732	3.06667	0.000516001	100.656	1500	10	0.57472	188.683	Operational
Lyostar II	5% Sucrose below Tc	2-ml	0.000763805	5% Sucrose below Tc	1.01527	0.673932	35	0.35	-11.5955	3.51667	0.000379649	100.134	-8.5742	3.06667	0.000532548	101.909	1500	10	0.592408	193.808	Operational
Lyostar II	5% Sucrose below Tc	2-ml	0.000792514	5% Sucrose below Tc	1.01527	0.673932	35	0.375	-11.2256	3.51667	0.000390791	101.643	-8.22814	3.06667	0.000548176	102.978	1500	10	0.609795	198.846	Operational
Lyostar II	5% Sucrose below Tc	2-ml	0.000819998	5% Sucrose below Tc	1.01527	0.673932	35	0.4	-10.7968	3.46667	0.000400593	99.907	-7.7211	3.01667	0.000560534	99.561	1500	10	0.624881	203.217	Operational
Lyostar II	5% Sucrose below Tc	2-ml	0.000871595	5% Sucrose below Tc	1.01527	0.673932	35	0.45	-10.1614	3.46667	0.000419893	102.027	-7.10554	3.01667	0.00058722	100.723	1500	10	0.654938	211.926	Operational
Lyostar II	5% Sucrose below Tc	2-ml	0.000215141	5% Sucrose below Tc	1.01527	0.673932	40	0.02	-23.7885	5.63333	0.000150124	100.068	-20.3125	4.33333	0.000209389	99.3159	1500	10	0.234076	89.9816	Pmin exceeds chamber pressure
Lyostar II	5% Sucrose below Tc	2-ml	0.000261077	5% Sucrose below Tc	1.01527	0.673932	40	0.04	-21.8618	5.08333	0.000175589	99.5744	-18.4299	4.03333	0.00024489	100.448	1500	10	0.273779	101.485	Pmin exceeds chamber pressure
Lyostar II	5% Sucrose below Tc	2-ml	0.000304807	5% Sucrose below Tc	1.01527	0.673932	40	0.06	-20.3153	4.73333	0.000198835	100.163	-16.9104	3.78333	0.000277564	99.9551	1500	10	0.310062	111.998	Pmin exceeds chamber pressure
Lyostar II	5% Sucrose below Tc	2-ml	0.000346486	5% Sucrose below Tc	1.01527	0.673932	40	0.08	-19.0289	4.43333	0.000220267	99.1189	-15.6658	3.63333	0.000308618	100.928	1500	10	0.343654	121.732	Pmin exceeds chamber pressure
Lyostar II	5% Sucrose below Tc	2-ml	0.000386254	5% Sucrose below Tc	1.01527	0.673932	40	0.1	-17.9359	4.23333	0.000240141	99.1171	-14.5771	3.48333	0.000337311	99.8717	1500	10	0.374787	130.753	Pmin exceeds chamber pressure
Lyostar II	5% Sucrose below Tc	2-ml	0.000433472	5% Sucrose below Tc	1.01527	0.673932	40	0.125	-16.7852	4.08333	0.000263091	100.674	-13.456	3.38333	0.00037077	100.993	1500	10	0.410788	141.184	Pmin exceeds chamber pressure
Lyostar II	5% Sucrose below Tc	2-ml	0.000478132	5% Sucrose below Tc	1.01527	0.673932	40	0.15	-15.7848	3.93333	0.000284524	100.461	-12.4649	3.28333	0.000401387	100.433	1500	10	0.444316	150.898	Pmin exceeds chamber pressure
Lyostar II	5% Sucrose below Tc	2-ml	0.000520435	5% Sucrose below Tc	1.01527	0.673932	40	0.175	-14.9237	3.83333	0.000304917	101.035	-11.6484	3.23333	0.000430101	101.702	1500	10	0.476153	160.123	Operational
Lyostar II	5% Sucrose below Tc	2-ml	0.000560564	5% Sucrose below Tc	1.01527	0.673932	40	0.2	-14.1457	3.73333	0.000323776	100.517	-10.9112	3.18333	0.000456652	102.075	1500	10	0.505595	168.654	Operational
Lyostar II	5% Sucrose below Tc	2-ml	0.000598681	5% Sucrose below Tc	1.01527	0.673932	40	0.225	-13.4277	3.63333	0.000341207	99.0289	-10.2295	3.13333	0.000481173	101.652	1500	10	0.532806	176.538	Operational
Lyostar II	5% Sucrose below Tc	2-ml	0.000634935	5% Sucrose below Tc	1.01527	0.673932	40	0.25	-12.8124	3.58333	0.000357702	99.4242	-9.5865	3.08333	0.000503779	100.523	1500	10	0.558464	183.973	Operational
Lyostar II	5% Sucrose below Tc	2-ml	0.000669459	5% Sucrose below Tc	1.01527	0.673932	40	0.275	-12.2419	3.53333	0.000373077	99.2769	-9.12576	3.08333	0.000526236	102.805	1500	10	0.582589	190.963	Operational
Lyostar II	5% Sucrose below Tc	2-ml	0.000702374	5% Sucrose below Tc	1.01527	0.673932	40	0.3	-11.7821	3.53333	0.000387975	101.624	-8.53958	3.03333	0.000545521	100.629	1500	10	0.605594	197.629	Operational
Lyostar II	5% Sucrose below Tc	2-ml	0.000733789	5% Sucrose below Tc	1.01527	0.673932	40	0.325	-11.2803	3.48333	0.0004014	100.652	-8.1488	3.03333	0.000565332	102.275	1500	10	0.626689	203.741	Operational
Lyostar II	5% Sucrose below Tc	2-ml	0.000763805	5% Sucrose below Tc	1.01527	0.673932	40	0.35	-10.7996	3.43333	0.000413903	99.2752	-7.5904	2.98333	0.000581633	99.241	1500	10	0.646013	209.34	Operational
Lyostar II	5% Sucrose below Tc	2-ml	0.000792514	5% Sucrose below Tc	1.01527	0.673932	40	0.375	-10.4323	3.43333	0.000426355	100.808	-7.24404	2.98333	0.000599102	100.376	1500	10	0.665444	214.97	Operational
Lyostar II	5% Sucrose below Tc	2-ml	0.000819998	5% Sucrose below Tc	1.01527	0.673932	40	0.4	-10.0918	3.43333	0.000438162	102.18	-6.92148	2.98333	0.000615647	101.356	1500	10	0.683866	220.308	Operational
Lyostar II	5% Sucrose below Tc	2-ml	0.000871595	5% Sucrose below Tc	1.01527	0.673932	40	0.45	-9.35508	3.38333	0.000458883	100.97	-6.33374	2.98333	0.000646188	102.899	1500	10	0.716421	229.741	Operational
Lyostar II	5% Sucrose below Tc	2-ml	0.000215141	5% Sucrose below Tc	1.01527	0.673932	45	0.02	-23.1436	5.45	0.000159327	100.088	-19.6182	4.25	0.000223355	100.353	1500	10	0.248595	94.1883	Pmin exceeds chamber pressure
Lyostar II	5% Sucrose below Tc	2-ml	0.000261077	5% Sucrose below Tc	1.01527	0.673932	45	0.04	-21.2008	4.95	0.000186778	100.047	-17.719	3.95	0.000262008	100.838	1500	10	0.291451	106.606	Pmin exceeds chamber pressure
Lyostar II	5% Sucrose below Tc	2-ml	0.000304807	5% Sucrose below Tc	1.01527	0.673932	45	0.06	-19.6488	4.6	0.000211939	100.017	-16.176	3.7	0.000298368	99.6558	1500	10	0.330873	118.028	Pmin exceeds chamber pressure
Lyostar II	5% Sucrose below Tc	2-ml	0.000346486	5% Sucrose below Tc	1.01527	0.673932	45	0.08	-18.3599	4.35	0.000235218	100.088	-14.911	3.55	0.000332153	100.122	1500	10	0.367367	128.603	Pmin exceeds chamber pressure
Lyostar II	5% Sucrose below Tc	2-ml	0.000386254	5% Sucrose below Tc	1.01527	0.673932	45	0.1	-17.2571	4.15	0.000256875	99.6954	-13.8518	3.45	0.00036373	101.267	1500	10	0.401341	138.446	Pmin exceeds chamber pressure
Lyostar II	5% Sucrose below Tc	2-ml	0.000433472	5% Sucrose below Tc	1.01527	0.673932	45	0.125	-16.0983	4	0.000282518	100.927	-12.6463	3.3	0.000399833	99.1221	1500	10	0.441374	150.046	Pmin exceeds chamber pressure
Lyostar II	5% Sucrose below Tc	2-ml	0.000478132	5% Sucrose below Tc	1.01527	0.673932	45	0.15	-15.084	3.85	0.000306452	100.304	-11.7165	3.25	0.000433914	101.383	1500	10	0.478797	160.889	Pmin exceeds chamber pressure
Lyostar II	5% Sucrose below Tc	2-ml	0.000520435	5% Sucrose below Tc	1.01527	0.673932	45	0.175	-14.2117	3.75	0.000328723	100.571	-10.7832	3.15	0.000464533	99.0283	1500	10	0.513455	170.932	Operational
Lyostar II	5% Sucrose below Tc	2-ml	0.000560564	5% Sucrose below Tc	1.01527	0.673932	45	0.2	-13.4185	3.65	0.000349326	99.6982	-10.0211	3.1	0.000493516	99.1122	1500	10	0.545618	180.251	Operational
Lyostar II	5% Sucrose below Tc	2-ml	0.000598681	5% Sucrose below Tc	1.01527	0.673932	45	0.225	-12.7456	3.6	0.000368782	100.647	-9.46414	3.1	0.000521739	102.411	1500	10	0.576117	189.088	Operational
Lyostar II	5% Sucrose below Tc	2-ml	0.000634935	5% Sucrose below Tc	1.01527	0.673932	45	0.25	-12.1286	3.55	0.000386935	100.964	-8.8097	3.05	0.000546685	101.187	1500	10	0.604366	197.273	Operational
Lyostar II	5% Sucrose below Tc	2-ml	0.000669459	5% Sucrose below Tc	1.01527	0.673932	45	0.275	-11.5539	3.5	0.00040387	100.714	-8.17598	3	0.000569622	99.3206	1500	10	0.630668	204.894	Operational
Lyostar II	5% Sucrose below Tc	2-ml	0.000702374	5% Sucrose below Tc	1.01527	0.673932	45	0.3	-11.0115	3.45	0.000419663	99.9531	-7.76228	3	0.000592978	101.431	1500	10	0.655492	212.087	Operational
Lyostar II	5% Sucrose below Tc	2-ml	0.000733789	5% Sucrose below Tc	1.01527	0.673932	45	0.325	-10.5962	3.45	0.000435183	102.075	-7.39142	3	0.000615146	103.343	1500	10	0.679769	219.121	Operational
Lyostar II	5% Sucrose below Tc	2-ml	0.000763805	5% Sucrose below Tc	1.01527	0.673932	45	0.35	-10.1046	3.4	0.000448979	100.54	-7.05646	3	0.000636215	105.077	1500	10	0.701554	225.433	Operational
Lyostar II	5% Sucrose below Tc	2-ml	0.000792514	5% Sucrose below Tc	1.01527	0.673932	45	0.375	-9.74716	3.4	0.000462833	102.174	-6.75172	3	0.000656264	106.651	1500	10	0.723264	231.724	Operational
Lyostar II	5% Sucrose below Tc	2-ml	0.000819998	5% Sucrose below Tc	1.01527	0.673932	45	0.4	-9.2863	3.35	0.000474853	99.9914	-6.47254	3	0.00067536	108.079	1500	10	0.742355	237.255	Operational
Lyostar II	5% Sucrose below Tc	2-ml	0.000871595	5% Sucrose below Tc	1.01527	0.673932	45	0.45	-8.6721	3.35	0.000499021	102.331	-5.97604	3	0.000710932	110.545	1500	10	0.780318	248.255	Operational
Lyostar II	5% Sucrose below Tc	2-ml	0.000215141	5% Sucrose below Tc	1.01527	0.673932	50	0.02	-22.5303	5.26667	0.000168693	99.3633	-18.9579	4.16667	0.000237642	100.738	1500	10	0.263382	98.4729	Pmin exceeds chamber pressure
Lyostar II	5% Sucrose below Tc	2-ml	0.000261077	5% Sucrose below Tc	1.01527	0.673932	50	0.04	-20.576	4.81667	0.000198184	99.7999	-17.0365	3.86667	0.000280044	100.445	1500	10	0.309555	111.852	Pmin exceeds chamber pressure
Lyostar II	5% Sucrose below Tc	2-ml	0.000304807	5% Sucrose below Tc	1.01527	0.673932	50	0.06	-19.0089	4.46667	0.000225323	99.0302	-15.5023	3.66667	0.000319469	100.915	1500	10	0.352106	124.181	Pmin exceeds chamber pressure
Lyostar II	5% Sucrose below Tc	2-ml	0.000346486	5% Sucrose below Tc	1.01527	0.673932	50	0.08	-17.7202	4.26667	0.000250517	100.353	-14.225	3.51667	0.000356071	101.056	1500	10	0.391608	135.627	Pmin exceeds chamber pressure
Lyostar II	5% Sucrose below Tc	2-ml	0.000386254	5% Sucrose below Tc	1.01527	0.673932	50	0.1	-16.6042	4.06667	0.000274429	99.4929	-13.1573	3.41667	0.00039034	101.984	1500	10	0.42903	146.469	Pmin exceeds chamber pressure
Lyostar II	5% Sucrose below Tc	2-ml	0.000433472	5% Sucrose below Tc	1.01527	0.673932	50	0.125	-15.4325	3.91667	0.000302559	100.314	-11.9234	3.26667	0.0004295	99.3832	1500	10	0.47288	159.175	Pmin exceeds chamber pressure
Lyostar II	5% Sucrose below Tc	2-ml	0.000478132	5% Sucrose below Tc	1.01527	0.673932	50	0.15	-14.3993	3.76667	0.000328461	99.2038	-10.9937	3.21667	0.000466637	101.596	1500	10	0.513419	170.921	Pmin exceeds chamber pressure
Lyostar II	5% Sucrose below Tc	2-ml	0.000520435	5% Sucrose below Tc	1.01527	0.673932	50	0.175	-13.5107	3.66667	0.000352589	99.0941	-10.1706	3.16667	0.000501069	102.773	1500	10	0.551156	181.855	Pmin exceeds chamber pressure
Lyostar II	5% Sucrose below Tc	2-ml	0.000560564	5% Sucrose below Tc	1.01527	0.673932	50	0.2	-12.7643	3.61667	0.000375313	100.692	-9.58996	3.16667	0.000534496	107.145	1500	10	0.586847	192.197	Operational
Lyostar II	5% Sucrose below Tc	2-ml	0.000598681	5% Sucrose below Tc	1.01527	0.673932	50	0.225	-12.0901	3.56667	0.000396528	101.561	-9.1115	3.16667	0.000566258	111.183	1500	10	0.620251	201.876	Operational
Lyostar II	5% Sucrose below Tc	2-ml	0.000634935	5% Sucrose below Tc	1.01527	0.673932	50	0.25	-11.4694	3.51667	0.000416336	101.778	-8.7163	3.16667	0.000596534	114.936	1500	10	0.651533	210.94	Operational
Lyostar II	5% Sucrose below Tc	2-ml	0.000669459	5% Sucrose below Tc	1.01527	0.673932	50	0.275	-10.8884	3.46667	0.000434825	101.408	-8.38996	3.16667	0.000625474	118.443	1500	10	0.680834	219.43	Operational
Lyostar II	5% Sucrose below Tc	2-ml	0.000702374	5% Sucrose below Tc	1.01527	0.673932	50	0.3	-10.3371	3.41667	0.000452072	100.509	-8.1214	3.16667	0.000653207	121.737	1500	10	0.708279	227.382	Operational
Lyostar II	5% Sucrose below Tc	2-ml	0.000733789	5% Sucrose below Tc	1.01527	0.673932	50	0.325	-9.80778	3.36667	0.000468149	99.1311	-7.9019	3.16667	0.000679847	124.844	1500	10	0.733979	234.828	Operational
Lyostar II	5% Sucrose below Tc	2-ml	0.000763805	5% Sucrose below Tc	1.01527	0.673932	50	0.35	-9.42748	3.36667	0.000484201	101.039	-7.72456	3.16667	0.000705489	127.789	1500	10	0.759494	242.222	Operational
Lyostar II	5% Sucrose below Tc	2-ml	0.000792514	5% Sucrose below Tc	1.01527	0.673932	50	0.375	-9.07978	3.36667	0.000499461	102.776	-7.58378	3.16667	0.00073022	130.591	1500	10	0.783805	249.265	Operational
Lyostar II	5% Sucrose below Tc	2-ml	0.000819998	5% Sucrose below Tc	1.01527	0.673932	50	0.4	-8.60172	3.31667	0.0005126	100.409	-7.47506	3.16667	0.000754118	133.268	1500	10	0.805128	255.444	Operational
Lyostar II	5% Sucrose below Tc	2-ml	0.000871595	5% Sucrose below Tc	1.01527	0.673932	50	0.45	-8.00552	3.31667	0.000539312	102.952	-7.33968	3.16667	0.000799681	138.304	1500	10	0.848023	267.873	Operational
Lyostar II	5% Sucrose below Tc	2-ml	0.000215141	5% Sucrose below Tc	1.01527	1.34786	-35	0.02	-41.6166	77.3333	3.40948e-05	99.1683	-40.3365	63.3333	4.51214e-05	99.1887	1500	10	0.0527962	37.4557	Pmin exceeds chamber pressure
Lyostar II	5% Sucrose below Tc	2-ml	0.000261077	5% Sucrose below Tc	1.01527	1.34786	-35	0.04	-40.0407	83.9333	3.011e-05	99.0978	-39.0478	68.9333	4.11654e-05	99.0894	1500	10	0.0468233	35.725	Operational
Lyostar II	5% Sucrose below Tc	2-ml	0.000304807	5% Sucrose below Tc	1.01527	1.34786	-35	0.06	-38.8292	94.9333	2.60372e-05	99.0931	-38.0621	78.3333	3.63172e-05	99.2116	1500	10	0.0405978	33.9212	Operational
Lyostar II	5% Sucrose below Tc	2-ml	0.000346486	5% Sucrose below Tc	1.01527	1.34786	-35	0.08	-37.8489	112.533	2.16963e-05	99.0773	-37.2698	93.1333	3.07488e-05	99.1894	1500	10	0.0339024	31.9812	Operational
Lyostar II	5% Sucrose below Tc	2-ml	0.000386254	5% Sucrose below Tc	1.01527	1.34786	-35	0.1	-37.027	142.133	1.70461e-05	99.0146	-36.6097	117.933	2.45017e-05	99.1108	1500	10	0.0266875	29.8907	Operational
Lyostar II	5% Sucrose below Tc	2-ml	0.000433472	5% Sucrose below Tc	1.01527	1.34786	-35	0.125	-36.1565	222.733	1.08312e-05	99.0588	-35.9151	185.133	1.58265e-05	99.0409	1500	10	0.0169961	27.0826	Operational
Lyostar II	5% Sucrose below Tc	2-ml	0.000478132	5% Sucrose below Tc	1.01527	1.34786	-35	0.15	-35.4116	568.533	4.23077e-06	99.0008	-35.3247	473.933	6.28113e-06	99.0144	1500	10	0.00665371	24.0859	Operational
Lyostar II	5% Sucrose below Tc	2-ml	0.000215141	5% Sucrose below Tc	1.01527	1.34786	-30	0.02	-39.2887	55.9	4.10151e-05	99.1017	-37.6906	44.7	5.33265e-05	99.049	1500	10	0.0633694	40.5193	Pmin exceeds chamber pressure
Lyostar II	5% Sucrose below Tc	2-ml	0.000261077	5% Sucrose below Tc	1.01527	1.34786	-30	0.04	-37.6784	56.1	4.0185e-05	99.2801	-36.3306	45.1	5.35914e-05	99.3827	1500	10	0.0622884	40.2061	Pmin exceeds chamber pressure
Lyostar II	5% Sucrose below Tc	2-ml	0.000304807	5% Sucrose below Tc	1.01527	1.34786	-30	0.06	-36.4316	57.5	3.88031e-05	99.1434	-35.282	46.3	5.26564e-05	99.0695	1500	10	0.0602827	39.6249	Operational
Lyostar II	5% Sucrose below Tc	2-ml	0.000346486	5% Sucrose below Tc	1.01527	1.34786	-30	0.08	-35.4183	60.3	3.69434e-05	99.2286	-34.4341	48.7	5.08933e-05	99.1286	1500	10	0.0575076	38.8208	Operational
Lyostar II	5% Sucrose below Tc	2-ml	0.000386254	5% Sucrose below Tc	1.01527	1.34786	-30	0.1	-34.5664	64.3	3.46352e-05	99.1126	-33.7252	52.1	4.84028e-05	99.0445	1500	10	0.0540179	37.8097	Operational
Lyostar II	5% Sucrose below Tc	2-ml	0.000433472	5% Sucrose below Tc	1.01527	1.34786	-30	0.125	-33.663	71.7	3.11971e-05	99.1355	-32.9778	58.3	4.43951e-05	99.097	1500	10	0.0487754	36.2907	Operational
Lyostar II	5% Sucrose below Tc	2-ml	0.000478132	5% Sucrose below Tc	1.01527	1.34786	-30	0.15	-32.8901	82.7	2.72254e-05	99.175	-32.3423	67.5	3.94869e-05	99.237	1500	10	0.0426773	34.5237	Operational
Lyostar II	5% Sucrose below Tc	2-ml	0.000520435	5% Sucrose below Tc	1.01527	1.34786	-30	0.175	-32.2137	99.5	2.27934e-05	99.1624	-31.7896	81.3	3.37379e-05	99.1117	1500	10	0.0358318	32.5403	Operational
Lyostar II	5% Sucrose below Tc	2-ml	0.000560564	5% Sucrose below Tc	1.01527	1.34786	-30	0.2	-31.6112	127.3	1.79595e-05	99.1472	-31.3	104.3	2.71742e-05	99.1721	1500	10	0.0283214	30.3641	Operational
Lyostar II	5% Sucrose below Tc	2-ml	0.000598681	5% Sucrose below Tc	1.01527	1.34786	-30	0.225	-31.0667	180.5	1.2772e-05	99.1026	-30.8592	148.1	1.97903e-05	99.1101	1500	10	0.0202108	28.0141	Operational
Lyostar II	5% Sucrose below Tc	2-ml	0.000634935	5% Sucrose below Tc	1.01527	1.34786	-30	0.25	-30.5689	319.9	7.26885e-06	99.0461	-30.4574	262.7	1.15586e-05	99.0045	1500	10	0.0115467	25.5037	Operational
Lyostar II	5% Sucrose below Tc	2-ml	0.000669459	5% Sucrose below Tc	1.01527	1.34786	-30	0.275	-30.1092	1584.7	1.48111e-06	99.0083	-30.0877	1303.5	2.42306e-06	99.0066	1500	10	0.00236296	22.8427	Operational
Lyostar II	5% Sucrose below Tc	2-ml	0.000215141	5% Sucrose below Tc	1.01527	1.34786	-25	0.02	-37.2394	43.0667	4.76249e-05	99.1704	-35.3613	33.8667	6.15082e-05	99.3176	1500	10	0.0735198	43.4604	Pmin exceeds chamber pressure
Lyostar II	5% Sucrose below Tc	2-ml	0.000261077	5% Sucrose below Tc	1.01527	1.34786	-25	0.04	-35.5962	41.2667	4.93894e-05	99.2579	-33.9353	32.4667	6.49178e-05	99.0664	1500	10	0.0764134	44.2988	Pmin exceeds chamber pressure
Lyostar II	5% Sucrose below Tc	2-ml	0.000304807	5% Sucrose below Tc	1.01527	1.34786	-25	0.06	-34.316	40.4667	5.03507e-05	99.4322	-32.8251	32.0667	6.70003e-05	99.5517	1500	10	0.0780235	44.7653	Operational
Lyostar II	5% Sucrose below Tc	2-ml	0.000346486	5% Sucrose below Tc	1.01527	1.34786	-25	0.08	-33.2707	40.2667	5.07168e-05	99.4441	-31.9211	31.8667	6.82297e-05	99.1092	1500	10	0.0787022	44.9619	Operational
Lyostar II	5% Sucrose below Tc	2-ml	0.000386254	5% Sucrose below Tc	1.01527	1.34786	-25	0.1	-32.3882	40.4667	5.05634e-05	99.1851	-31.1639	32.2667	6.87556e-05	99.2627	1500	10	0.078574	44.9248	Operational
Lyostar II	5% Sucrose below Tc	2-ml	0.000433472	5% Sucrose below Tc	1.01527	1.34786	-25	0.125	-31.4502	41.4667	4.97555e-05	99.1952	-30.3681	33.2667	6.86045e-05	99.5302	1500	10	0.0774606	44.6022	Operational
Lyostar II	5% Sucrose below Tc	2-ml	0.000478132	5% Sucrose below Tc	1.01527	1.34786	-25	0.15	-30.6489	43.0667	4.83654e-05	99.1496	-29.6906	34.6667	6.77023e-05	99.5328	1500	10	0.0754487	44.0193	Operational
Lyostar II	5% Sucrose below Tc	2-ml	0.000520435	5% Sucrose below Tc	1.01527	1.34786	-25	0.175	-29.9506	45.2667	4.64795e-05	99.0283	-29.101	36.4667	6.61534e-05	99.2569	1500	10	0.0726704	43.2142	Operational
Lyostar II	5% Sucrose below Tc	2-ml	0.000560564	5% Sucrose below Tc	1.01527	1.34786	-25	0.2	-29.3298	48.2667	4.41626e-05	99.0952	-28.5792	38.8667	6.40293e-05	99.0872	1500	10	0.0692239	42.2156	Operational
Lyostar II	5% Sucrose below Tc	2-ml	0.000598681	5% Sucrose below Tc	1.01527	1.34786	-25	0.225	-28.7699	52.0667	4.14652e-05	99.0514	-28.1112	42.0667	6.13729e-05	99.2009	1500	10	0.0651839	41.045	Operational
Lyostar II	5% Sucrose below Tc	2-ml	0.000634935	5% Sucrose below Tc	1.01527	1.34786	-25	0.25	-28.2595	57.0667	3.84243e-05	99.2029	-27.6857	46.0667	5.82074e-05	99.1328	1500	10	0.0606039	39.718	Operational
Lyostar II	5% Sucrose below Tc	2-ml	0.000669459	5% Sucrose below Tc	1.01527	1.34786	-25	0.275	-27.7893	63.4667	3.50704e-05	99.2286	-27.2954	51.2667	5.45348e-05	99.1093	1500	10	0.0555253	38.2464	Operational
Lyostar II	5% Sucrose below Tc	2-ml	0.000702374	5% Sucrose below Tc	1.01527	1.34786	-25	0.3	-27.3528	71.8667	3.14256e-05	99.1439	-26.9344	58.2667	5.03414e-05	99.2925	1500	10	0.0499757	36.6385	Operational
Lyostar II	5% Sucrose below Tc	2-ml	0.000733789	5% Sucrose below Tc	1.01527	1.34786	-25	0.325	-26.945	83.4667	2.75053e-05	99.1664	-26.5976	67.6667	4.5587e-05	99.2339	1500	10	0.0439702	34.8984	Operational
Lyostar II	5% Sucrose below Tc	2-ml	0.000763805	5% Sucrose below Tc	1.01527	1.34786	-25	0.35	-26.5615	100.067	2.33197e-05	99.109	-26.2815	81.0667	4.02043e-05	99.0475	1500	10	0.0375122	33.0272	Operational
Lyostar II	5% Sucrose below Tc	2-ml	0.000792514	5% Sucrose below Tc	1.01527	1.34786	-25	0.375	-26.1992	125.867	1.88744e-05	99.1412	-25.9835	102.067	3.40853e-05	99.1217	1500	10	0.0305932	31.0224	Operational
Lyostar II	5% Sucrose below Tc	2-ml	0.000819998	5% Sucrose below Tc	1.01527	1.34786	-25	0.4	-25.8595	170.667	1.41713e-05	99.1155	-25.7025	138.467	2.70551e-05	99.1167	1500	10	0.0231895	28.8772	Operational
Lyostar II	5% Sucrose below Tc	2-ml	0.000871595	5% Sucrose below Tc	1.01527	1.34786	-25	0.45	-25.219	634.067	3.96728e-06	99.0147	-25.1793	514.467	8.86153e-06	99.0072	1500	10	0.00668506	24.095	Operational
Lyostar II	5% Sucrose below Tc	2-ml	0.000215141	5% Sucrose below Tc	1.01527	1.34786	-20	0.02	-35.4232	34.6333	5.41717e-05	99.1415	-33.3007	26.8333	6.99271e-05	99.3205	1500	10	0.0836209	46.3872	Pmin exceeds chamber pressure
Lyostar II	5% Sucrose below Tc	2-ml	0.000261077	5% Sucrose below Tc	1.01527	1.34786	-20	0.04	-33.7483	32.2333	5.81014e-05	99.1224	-31.8052	25.0333	7.58528e-05	99.0827	1500	10	0.0898148	48.1818	Pmin exceeds chamber pressure
Lyostar II	5% Sucrose below Tc	2-ml	0.000304807	5% Sucrose below Tc	1.01527	1.34786	-20	0.06	-32.4323	30.8333	6.10605e-05	99.5438	-30.6452	24.0333	8.03326e-05	99.4452	1500	10	0.0944815	49.534	Operational
Lyostar II	5% Sucrose below Tc	2-ml	0.000346486	5% Sucrose below Tc	1.01527	1.34786	-20	0.08	-31.3542	29.8333	6.33326e-05	99.5138	-29.6996	23.4333	8.38952e-05	99.7911	1500	10	0.0980833	50.5776	Operational
Lyostar II	5% Sucrose below Tc	2-ml	0.000386254	5% Sucrose below Tc	1.01527	1.34786	-20	0.1	-30.4497	29.2333	6.50273e-05	99.5522	-28.9036	23.0333	8.67252e-05	99.8052	1500	10	0.100796	51.3635	Operational
Lyostar II	5% Sucrose below Tc	2-ml	0.000433472	5% Sucrose below Tc	1.01527	1.34786	-20	0.125	-29.4881	28.8333	6.64777e-05	99.4893	-28.0585	22.6333	8.94548e-05	99.0187	1500	10	0.103163	52.0495	Operational
Lyostar II	5% Sucrose below Tc	2-ml	0.000478132	5% Sucrose below Tc	1.01527	1.34786	-20	0.15	-28.664	28.6333	6.73144e-05	99.0116	-27.3443	22.8333	9.14741e-05	99.7744	1500	10	0.104596	52.4646	Operational
Lyostar II	5% Sucrose below Tc	2-ml	0.000520435	5% Sucrose below Tc	1.01527	1.34786	-20	0.175	-27.9451	28.8333	6.76396e-05	99.0265	-26.7205	23.0333	9.29263e-05	99.7024	1500	10	0.105252	52.6549	Operational
Lyostar II	5% Sucrose below Tc	2-ml	0.000560564	5% Sucrose below Tc	1.01527	1.34786	-20	0.2	-27.3087	29.4333	6.75325e-05	99.6581	-26.1695	23.4333	9.39195e-05	99.7821	1500	10	0.105257	52.6562	Operational
Lyostar II	5% Sucrose below Tc	2-ml	0.000598681	5% Sucrose below Tc	1.01527	1.34786	-20	0.225	-26.7338	30.0333	6.70539e-05	99.6208	-25.673	23.8333	9.45333e-05	99.2304	1500	10	0.104703	52.4956	Operational
Lyostar II	5% Sucrose below Tc	2-ml	0.000634935	5% Sucrose below Tc	1.01527	1.34786	-20	0.25	-26.2107	30.8333	6.62527e-05	99.6206	-25.2272	24.6333	9.48337e-05	99.7456	1500	10	0.103666	52.1953	Operational
Lyostar II	5% Sucrose below Tc	2-ml	0.000669459	5% Sucrose below Tc	1.01527	1.34786	-20	0.275	-25.728	31.6333	6.51669e-05	99.0234	-24.8167	25.4333	9.48709e-05	99.6532	1500	10	0.102206	51.7722	Operational
Lyostar II	5% Sucrose below Tc	2-ml	0.000702374	5% Sucrose below Tc	1.01527	1.34786	-20	0.3	-25.2832	32.8333	6.38259e-05	99.0785	-24.4385	26.4333	9.46881e-05	99.7424	1500	10	0.100368	51.2397	Operational
Lyostar II	5% Sucrose below Tc	2-ml	0.000733789	5% Sucrose below Tc	1.01527	1.34786	-20	0.325	-24.8685	34.2333	6.22558e-05	99.0897	-24.0845	27.4333	9.43206e-05	99.2065	1500	10	0.0981934	50.6095	Operational
Lyostar II	5% Sucrose below Tc	2-ml	0.000763805	5% Sucrose below Tc	1.01527	1.34786	-20	0.35	-24.4813	36.0333	6.04751e-05	99.5542	-23.7566	28.8333	9.37974e-05	99.466	1500	10	0.095711	49.8903	Operational
Lyostar II	5% Sucrose below Tc	2-ml	0.000792514	5% Sucrose below Tc	1.01527	1.34786	-20	0.375	-24.1138	37.8333	5.84992e-05	99.2464	-23.4479	30.4333	9.31458e-05	99.6533	1500	10	0.0929457	49.089	Operational
Lyostar II	5% Sucrose below Tc	2-ml	0.000819998	5% Sucrose below Tc	1.01527	1.34786	-20	0.4	-23.7666	40.0333	5.63398e-05	99.1742	-23.1533	32.0333	9.23887e-05	99.0193	1500	10	0.089917	48.2114	Operational
Lyostar II	5% Sucrose below Tc	2-ml	0.000871595	5% Sucrose below Tc	1.01527	1.34786	-20	0.45	-23.123	45.8333	5.15012e-05	99.4455	-22.6124	36.6333	9.06445e-05	99.1803	1500	10	0.0831233	46.243	Operational
Lyostar II	5% Sucrose below Tc	2-ml	0.000215141	5% Sucrose below Tc	1.01527	1.34786	-15	0.02	-33.8006	28.8	6.07934e-05	99.1795	-31.4588	22	7.87023e-05	99.1471	1500	10	0.0938765	49.3587	Pmin exceeds chamber pressure
Lyostar II	5% Sucrose below Tc	2-ml	0.000261077	5% Sucrose below Tc	1.01527	1.34786	-15	0.04	-32.0879	26.4	6.66037e-05	99.4665	-29.9193	20.2	8.68041e-05	99.0812	1500	10	0.102936	51.9836	Pmin exceeds chamber pressure
Lyostar II	5% Sucrose below Tc	2-ml	0.000304807	5% Sucrose below Tc	1.01527	1.34786	-15	0.06	-30.7463	24.6	7.13049e-05	99.0222	-28.7101	19	9.33226e-05	99.0923	1500	10	0.11026	54.1058	Operational
Lyostar II	5% Sucrose below Tc	2-ml	0.000346486	5% Sucrose below Tc	1.01527	1.34786	-15	0.08	-29.651	23.6	7.52266e-05	99.7811	-27.7213	18.2	9.88166e-05	99.2942	1500	10	0.116378	55.8786	Operational
Lyostar II	5% Sucrose below Tc	2-ml	0.000386254	5% Sucrose below Tc	1.01527	1.34786	-15	0.1	-28.7205	22.6	7.85036e-05	99.17	-26.8868	17.6	0.000103497	99.2751	1500	10	0.121504	57.3639	Operational
Lyostar II	5% Sucrose below Tc	2-ml	0.000433472	5% Sucrose below Tc	1.01527	1.34786	-15	0.125	-27.7362	22	8.18622e-05	99.8296	-26.0072	17.2	0.000108459	99.9256	1500	10	0.126783	58.8933	Operational
Lyostar II	5% Sucrose below Tc	2-ml	0.000478132	5% Sucrose below Tc	1.01527	1.34786	-15	0.15	-26.8889	21.4	8.45501e-05	99.3483	-25.2512	16.8	0.000112647	99.4969	1500	10	0.13104	60.1268	Operational
Lyostar II	5% Sucrose below Tc	2-ml	0.000520435	5% Sucrose below Tc	1.01527	1.34786	-15	0.175	-26.154	21.2	8.66873e-05	99.8674	-24.596	16.6	0.00011623	99.4487	1500	10	0.134462	61.1185	Operational
Lyostar II	5% Sucrose below Tc	2-ml	0.000560564	5% Sucrose below Tc	1.01527	1.34786	-15	0.2	-25.4985	21	8.83658e-05	99.7188	-24.0217	16.6	0.000119335	100.002	1500	10	0.137194	61.91	Operational
Lyostar II	5% Sucrose below Tc	2-ml	0.000598681	5% Sucrose below Tc	1.01527	1.34786	-15	0.225	-24.9055	20.8	8.96589e-05	99.0164	-23.5042	16.6	0.00012206	100.048	1500	10	0.139349	62.5342	Operational
Lyostar II	5% Sucrose below Tc	2-ml	0.000634935	5% Sucrose below Tc	1.01527	1.34786	-15	0.25	-24.3758	21	9.06229e-05	99.8053	-23.0323	16.6	0.000124483	99.6637	1500	10	0.141013	63.0166	Operational
Lyostar II	5% Sucrose below Tc	2-ml	0.000669459	5% Sucrose below Tc	1.01527	1.34786	-15	0.275	-23.8816	21	9.13056e-05	99.2279	-22.608	16.8	0.000126672	100.165	1500	10	0.142263	63.3788	Operational
Lyostar II	5% Sucrose below Tc	2-ml	0.000702374	5% Sucrose below Tc	1.01527	1.34786	-15	0.3	-23.4289	21.2	9.17465e-05	99.2814	-22.2047	16.8	0.000128678	99.089	1500	10	0.14316	63.6385	Operational
Lyostar II	5% Sucrose below Tc	2-ml	0.000733789	5% Sucrose below Tc	1.01527	1.34786	-15	0.325	-23.0057	21.4	9.1977e-05	99.0232	-21.8481	17.2	0.000130549	100.207	1500	10	0.143751	63.8099	Operational
Lyostar II	5% Sucrose below Tc	2-ml	0.000763805	5% Sucrose below Tc	1.01527	1.34786	-15	0.35	-22.6144	21.8	9.20257e-05	99.4361	-21.5035	17.4	0.000132322	99.8063	1500	10	0.144083	63.9061	Operational
Lyostar II	5% Sucrose below Tc	2-ml	0.000792514	5% Sucrose below Tc	1.01527	1.34786	-15	0.375	-22.2446	22.2	9.19145e-05	99.5656	-21.1781	17.6	0.000134036	99.1547	1500	10	0.14419	63.937	Operational
Lyostar II	5% Sucrose below Tc	2-ml	0.000819998	5% Sucrose below Tc	1.01527	1.34786	-15	0.4	-21.8936	22.6	9.16644e-05	99.4261	-20.879	18	0.000135719	99.4576	1500	10	0.144105	63.9124	Operational
Lyostar II	5% Sucrose below Tc	2-ml	0.000871595	5% Sucrose below Tc	1.01527	1.34786	-15	0.45	-21.2447	23.6	9.08152e-05	99.2833	-20.3212	18.8	0.000139101	99.2946	1500	10	0.143466	63.7272	Operational
Lyostar II	5% Sucrose below Tc	2-ml	0.000215141	5% Sucrose below Tc	1.01527	1.34786	-10	0.02	-32.3323	24.5667	6.75654e-05	99.2202	-29.8176	18.5667	8.78885e-05	99.048	1500	10	0.104397	52.4069	Pmin exceeds chamber pressure
Lyostar II	5% Sucrose below Tc	2-ml	0.000261077	5% Sucrose below Tc	1.01527	1.34786	-10	0.04	-30.5987	22.1667	7.50829e-05	99.1891	-28.233	16.9667	9.80002e-05	99.6813	1500	10	0.116062	55.787	Pmin exceeds chamber pressure
Lyostar II	5% Sucrose below Tc	2-ml	0.000304807	5% Sucrose below Tc	1.01527	1.34786	-10	0.06	-29.2359	20.5667	8.1363e-05	99.4384	-26.9801	15.7667	0.000106375	99.575	1500	10	0.125796	58.6075	Operational
Lyostar II	5% Sucrose below Tc	2-ml	0.000346486	5% Sucrose below Tc	1.01527	1.34786	-10	0.08	-28.1143	19.3667	8.67643e-05	99.4214	-25.9549	14.9667	0.000113589	99.9026	1500	10	0.13417	61.0338	Operational
Lyostar II	5% Sucrose below Tc	2-ml	0.000386254	5% Sucrose below Tc	1.01527	1.34786	-10	0.1	-27.168	18.5667	9.14425e-05	99.9335	-25.0891	14.3667	0.000119879	100.131	1500	10	0.141429	63.1371	Operational
Lyostar II	5% Sucrose below Tc	2-ml	0.000433472	5% Sucrose below Tc	1.01527	1.34786	-10	0.125	-26.1592	17.7667	9.64629e-05	100.127	-24.1671	13.7667	0.00012672	99.9941	1500	10	0.149233	65.3982	Operational
Lyostar II	5% Sucrose below Tc	2-ml	0.000478132	5% Sucrose below Tc	1.01527	1.34786	-10	0.15	-25.295	17.1667	0.000100731	100.188	-23.3837	13.3667	0.000132665	100.144	1500	10	0.155886	67.326	Operational
Lyostar II	5% Sucrose below Tc	2-ml	0.000520435	5% Sucrose below Tc	1.01527	1.34786	-10	0.175	-24.5321	16.5667	0.000104382	99.2608	-22.6921	12.9667	0.000137903	99.3723	1500	10	0.161601	68.9818	Operational
Lyostar II	5% Sucrose below Tc	2-ml	0.000560564	5% Sucrose below Tc	1.01527	1.34786	-10	0.2	-23.87	16.3667	0.000107519	100.078	-22.0907	12.7667	0.000142577	99.521	1500	10	0.166538	70.4123	Operational
Lyostar II	5% Sucrose below Tc	2-ml	0.000598681	5% Sucrose below Tc	1.01527	1.34786	-10	0.225	-23.2588	15.9667	0.000110226	99.0412	-21.5461	12.5667	0.000146796	99.1287	1500	10	0.170825	71.6544	Operational
Lyostar II	5% Sucrose below Tc	2-ml	0.000634935	5% Sucrose below Tc	1.01527	1.34786	-10	0.25	-22.7243	15.9667	0.000112568	100.146	-21.0696	12.5667	0.000150652	100.015	1500	10	0.174564	72.7379	Operational
Lyostar II	5% Sucrose below Tc	2-ml	0.000669459	5% Sucrose below Tc	1.01527	1.34786	-10	0.275	-22.2188	15.7667	0.000114598	99.5524	-20.6321	12.5667	0.000154213	100.566	1500	10	0.17784	73.6871	Operational
Lyostar II	5% Sucrose below Tc	2-ml	0.000702374	5% Sucrose below Tc	1.01527	1.34786	-10	0.3	-21.7628	15.7667	0.000116364	99.9782	-20.2028	12.3667	0.000157543	99.061	1500	10	0.180722	74.5223	Operational
Lyostar II	5% Sucrose below Tc	2-ml	0.000733789	5% Sucrose below Tc	1.01527	1.34786	-10	0.325	-21.3369	15.7667	0.0001179	100.135	-19.824	12.3667	0.000160689	99.0578	1500	10	0.183269	75.2601	Operational
Lyostar II	5% Sucrose below Tc	2-ml	0.000763805	5% Sucrose below Tc	1.01527	1.34786	-10	0.35	-20.9367	15.7667	0.000119241	100.054	-19.4929	12.5667	0.000163694	100.62	1500	10	0.185529	75.9151	Operational
Lyostar II	5% Sucrose below Tc	2-ml	0.000792514	5% Sucrose below Tc	1.01527	1.34786	-10	0.375	-20.5587	15.7667	0.000120413	99.7622	-19.1573	12.5667	0.000166594	100.209	1500	10	0.187547	76.4996	Operational
Lyostar II	5% Sucrose below Tc	2-ml	0.000819998	5% Sucrose below Tc	1.01527	1.34786	-10	0.4	-20.2	15.7667	0.000121441	99.2836	-18.8389	12.5667	0.000169422	99.6266	1500	10	0.189358	77.0246	Operational
Lyostar II	5% Sucrose below Tc	2-ml	0.000871595	5% Sucrose below Tc	1.01527	1.34786	-10	0.45	-19.5472	15.9667	0.000123144	99.2088	-18.2707	12.7667	0.000174959	99.7934	1500	10	0.192488	77.9314	Operational
Lyostar II	5% Sucrose below Tc	2-ml	0.000215141	5% Sucrose below Tc	1.01527	1.34786	-5	0.02	-31.0041	21.3333	7.45279e-05	99.0194	-28.3399	16.1333	9.75067e-05	99.6041	1500	10	0.115239	55.5484	Pmin exceeds chamber pressure
Lyostar II	5% Sucrose below Tc	2-ml	0.000261077	5% Sucrose below Tc	1.01527	1.34786	-5	0.04	-29.2511	19.1333	8.36563e-05	99.2484	-26.7086	14.5333	0.000109568	99.6108	1500	10	0.129371	59.6433	Pmin exceeds chamber pressure
Lyostar II	5% Sucrose below Tc	2-ml	0.000304807	5% Sucrose below Tc	1.01527	1.34786	-5	0.06	-27.8619	17.5333	9.14231e-05	99.0325	-25.4183	13.4333	0.000119728	99.6834	1500	10	0.14138	63.123	Pmin exceeds chamber pressure
Lyostar II	5% Sucrose below Tc	2-ml	0.000346486	5% Sucrose below Tc	1.01527	1.34786	-5	0.08	-26.7199	16.4333	9.82073e-05	99.2526	-24.3567	12.6333	0.000128576	99.7267	1500	10	0.151866	66.1613	Operational
Lyostar II	5% Sucrose below Tc	2-ml	0.000386254	5% Sucrose below Tc	1.01527	1.34786	-5	0.1	-25.7543	15.6333	0.000104181	99.657	-23.459	12.0333	0.00013637	99.7847	1500	10	0.1611	68.8366	Operational
Lyostar II	5% Sucrose below Tc	2-ml	0.000433472	5% Sucrose below Tc	1.01527	1.34786	-5	0.125	-24.7166	14.7333	0.000110717	99.0787	-22.5008	11.4333	0.000144932	99.5037	1500	10	0.171207	71.7654	Operational
Lyostar II	5% Sucrose below Tc	2-ml	0.000478132	5% Sucrose below Tc	1.01527	1.34786	-5	0.15	-23.8335	14.1333	0.000116402	99.1563	-21.69	11.0333	0.000152445	99.7371	1500	10	0.180009	74.3156	Operational
Lyostar II	5% Sucrose below Tc	2-ml	0.000520435	5% Sucrose below Tc	1.01527	1.34786	-5	0.175	-23.0687	13.7333	0.000121385	99.6897	-20.9859	10.7333	0.000159118	99.9778	1500	10	0.187737	76.5548	Operational
Lyostar II	5% Sucrose below Tc	2-ml	0.000560564	5% Sucrose below Tc	1.01527	1.34786	-5	0.2	-22.3823	13.3333	0.000125781	99.4309	-20.3518	10.4333	0.000165107	99.4502	1500	10	0.19457	78.5348	Operational
Lyostar II	5% Sucrose below Tc	2-ml	0.000598681	5% Sucrose below Tc	1.01527	1.34786	-5	0.225	-21.7679	13.0333	0.000129682	99.3291	-19.7912	10.2333	0.000170537	99.3713	1500	10	0.200651	80.2967	Operational
Lyostar II	5% Sucrose below Tc	2-ml	0.000634935	5% Sucrose below Tc	1.01527	1.34786	-5	0.25	-21.2154	12.8333	0.000133162	99.5498	-19.2965	10.1333	0.000175507	99.9237	1500	10	0.206094	81.8739	Operational
Lyostar II	5% Sucrose below Tc	2-ml	0.000669459	5% Sucrose below Tc	1.01527	1.34786	-5	0.275	-20.7047	12.6333	0.00013628	99.3609	-18.8401	10.0333	0.000180097	100.11	1500	10	0.210992	83.2929	Operational
Lyostar II	5% Sucrose below Tc	2-ml	0.000702374	5% Sucrose below Tc	1.01527	1.34786	-5	0.3	-20.2419	12.5333	0.000139087	99.6972	-18.4153	9.93333	0.000184373	99.9811	1500	10	0.215423	84.5769	Operational
Lyostar II	5% Sucrose below Tc	2-ml	0.000733789	5% Sucrose below Tc	1.01527	1.34786	-5	0.325	-19.8092	12.4333	0.000141626	99.7545	-18.0169	9.83333	0.000188389	99.5802	1500	10	0.219453	85.7445	Operational
Lyostar II	5% Sucrose below Tc	2-ml	0.000763805	5% Sucrose below Tc	1.01527	1.34786	-5	0.35	-19.402	12.3333	0.000143932	99.5674	-17.6653	9.83333	0.000192195	100.134	1500	10	0.223137	86.812	Operational
Lyostar II	5% Sucrose below Tc	2-ml	0.000792514	5% Sucrose below Tc	1.01527	1.34786	-5	0.375	-19.0166	12.2333	0.000146036	99.1658	-17.3091	9.73333	0.000195826	99.3047	1500	10	0.226523	87.793	Operational
Lyostar II	5% Sucrose below Tc	2-ml	0.000819998	5% Sucrose below Tc	1.01527	1.34786	-5	0.4	-18.6655	12.2333	0.000147967	99.4947	-16.995	9.73333	0.000199322	99.5066	1500	10	0.229653	88.7	Operational
Lyostar II	5% Sucrose below Tc	2-ml	0.000871595	5% Sucrose below Tc	1.01527	1.34786	-5	0.45	-18.013	12.2333	0.000151392	99.7055	-16.4111	9.73333	0.000206006	99.5012	1500	10	0.23528	90.3303	Operational
Lyostar II	5% Sucrose below Tc	2-ml	0.000215141	5% Sucrose below Tc	1.01527	1.34786	0	0.02	-29.797	18.9	8.17009e-05	99.1564	-26.9947	14.2	0.00010756	99.6115	1500	10	0.12643	58.7911	Pmin exceeds chamber pressure
Lyostar II	5% Sucrose below Tc	2-ml	0.000261077	5% Sucrose below Tc	1.01527	1.34786	0	0.04	-28.0192	16.8	9.2395e-05	99.0967	-25.3216	12.7	0.000121575	99.4136	1500	10	0.142969	63.5834	Pmin exceeds chamber pressure
Lyostar II	5% Sucrose below Tc	2-ml	0.000304807	5% Sucrose below Tc	1.01527	1.34786	0	0.06	-26.6123	15.4	0.000101607	99.4457	-23.9982	11.7	0.00013352	99.6215	1500	10	0.157198	67.706	Pmin exceeds chamber pressure
Lyostar II	5% Sucrose below Tc	2-ml	0.000346486	5% Sucrose below Tc	1.01527	1.34786	0	0.08	-25.4467	14.3	0.000109729	99.1972	-22.897	10.9	0.000143994	99.0986	1500	10	0.169733	71.3382	Operational
Lyostar II	5% Sucrose below Tc	2-ml	0.000386254	5% Sucrose below Tc	1.01527	1.34786	0	0.1	-24.4603	13.5	0.000116949	99.2582	-21.9815	10.4	0.000153274	99.7431	1500	10	0.180872	74.5657	Operational
Lyostar II	5% Sucrose below Tc	2-ml	0.000433472	5% Sucrose below Tc	1.01527	1.34786	0	0.125	-23.4051	12.7	0.00012493	99.003	-20.9838	9.8	0.000163521	99.0253	1500	10	0.193184	78.1331	Operational
Lyostar II	5% Sucrose below Tc	2-ml	0.000478132	5% Sucrose below Tc	1.01527	1.34786	0	0.15	-22.5151	12.2	0.000131952	99.7378	-20.143	9.4	0.000172549	99.0421	1500	10	0.204017	81.2719	Operational
Lyostar II	5% Sucrose below Tc	2-ml	0.000520435	5% Sucrose below Tc	1.01527	1.34786	0	0.175	-21.7237	11.7	0.000138176	99.3523	-19.4143	9.1	0.000180586	99.1757	1500	10	0.213625	84.0558	Operational
Lyostar II	5% Sucrose below Tc	2-ml	0.000560564	5% Sucrose below Tc	1.01527	1.34786	0	0.2	-21.0382	11.4	0.000143728	99.9538	-18.7821	8.9	0.000187806	99.7612	1500	10	0.222203	86.5415	Operational
Lyostar II	5% Sucrose below Tc	2-ml	0.000598681	5% Sucrose below Tc	1.01527	1.34786	0	0.225	-20.4138	11.1	0.00014871	99.889	-18.2049	8.7	0.000194347	99.7238	1500	10	0.229911	88.7746	Operational
Lyostar II	5% Sucrose below Tc	2-ml	0.000634935	5% Sucrose below Tc	1.01527	1.34786	0	0.25	-19.8373	10.8	0.000153203	99.2512	-17.6702	8.5	0.000200317	99.1539	1500	10	0.236871	90.7914	Operational
Lyostar II	5% Sucrose below Tc	2-ml	0.000669459	5% Sucrose below Tc	1.01527	1.34786	0	0.275	-19.3199	10.6	0.000157272	99.1802	-17.2062	8.4	0.000205807	99.5441	1500	10	0.243189	92.6219	Operational
Lyostar II	5% Sucrose below Tc	2-ml	0.000702374	5% Sucrose below Tc	1.01527	1.34786	0	0.3	-18.8581	10.5	0.000160975	99.8162	-16.7731	8.3	0.00021089	99.6042	1500	10	0.24895	94.2913	Operational
Lyostar II	5% Sucrose below Tc	2-ml	0.000733789	5% Sucrose below Tc	1.01527	1.34786	0	0.325	-18.403	10.3	0.000164358	99.0564	-16.3657	8.2	0.000215629	99.3766	1500	10	0.254227	95.8204	Operational
Lyostar II	5% Sucrose below Tc	2-ml	0.000763805	5% Sucrose below Tc	1.01527	1.34786	0	0.35	-17.9953	10.2	0.000167462	99.1321	-16.022	8.2	0.000220075	100.402	1500	10	0.259085	97.2278	Operational
Lyostar II	5% Sucrose below Tc	2-ml	0.000792514	5% Sucrose below Tc	1.01527	1.34786	0	0.375	-17.6346	10.2	0.000170319	100.132	-15.6555	8.1	0.000224274	99.7251	1500	10	0.263572	98.5281	Operational
Lyostar II	5% Sucrose below Tc	2-ml	0.000819998	5% Sucrose below Tc	1.01527	1.34786	0	0.4	-17.2678	10.1	0.000172962	99.8036	-15.3496	8.1	0.000228262	100.4	1500	10	0.267738	99.735	Operational
Lyostar II	5% Sucrose below Tc	2-ml	0.000871595	5% Sucrose below Tc	1.01527	1.34786	0	0.45	-16.608	10	0.000177699	99.824	-14.7354	8	0.000235739	99.7707	1500	10	0.275255	101.913	Operational
Lyostar II	5% Sucrose below Tc	2-ml	0.000215141	5% Sucrose below Tc	1.01527	1.34786	5	0.02	-28.6883	16.9667	8.90916e-05	99.236	-25.7618	12.6667	0.000118041	99.4086	1500	10	0.13798	62.1376	Pmin exceeds chamber pressure
Lyostar II	5% Sucrose below Tc	2-ml	0.000261077	5% Sucrose below Tc	1.01527	1.34786	5	0.04	-26.8917	15.0667	0.000101341	99.4981	-24.0621	11.3667	0.000134054	99.9012	1500	10	0.156919	67.6252	Pmin exceeds chamber pressure
Lyostar II	5% Sucrose below Tc	2-ml	0.000304807	5% Sucrose below Tc	1.01527	1.34786	5	0.06	-25.4581	13.6667	0.000111991	99.1304	-22.6958	10.3667	0.000147829	99.3421	1500	10	0.173362	72.3896	Pmin exceeds chamber pressure
Lyostar II	5% Sucrose below Tc	2-ml	0.000346486	5% Sucrose below Tc	1.01527	1.34786	5	0.08	-24.2858	12.7667	0.000121442	99.8323	-21.5711	9.66667	0.000159969	99.171	1500	10	0.187942	76.6142	Operational
Lyostar II	5% Sucrose below Tc	2-ml	0.000386254	5% Sucrose below Tc	1.01527	1.34786	5	0.1	-23.2775	11.9667	0.000129897	99.4337	-20.6249	9.16667	0.000170771	99.3965	1500	10	0.200977	80.3911	Operational
Lyostar II	5% Sucrose below Tc	2-ml	0.000433472	5% Sucrose below Tc	1.01527	1.34786	5	0.125	-22.2111	11.2667	0.000139306	99.6067	-19.6113	8.66667	0.000182742	99.3161	1500	10	0.215474	84.5915	Operational
Lyostar II	5% Sucrose below Tc	2-ml	0.000478132	5% Sucrose below Tc	1.01527	1.34786	5	0.15	-21.2859	10.6667	0.000147639	99.0861	-18.7746	8.36667	0.000193315	100.361	1500	10	0.22831	88.3109	Operational
Lyostar II	5% Sucrose below Tc	2-ml	0.000520435	5% Sucrose below Tc	1.01527	1.34786	5	0.175	-20.4928	10.2667	0.000155075	99.3948	-18.023	8.06667	0.000202739	100.301	1500	10	0.239762	91.629	Operational
Lyostar II	5% Sucrose below Tc	2-ml	0.000560564	5% Sucrose below Tc	1.01527	1.34786	5	0.2	-19.7964	9.96667	0.000161748	99.8965	-17.3312	7.76667	0.000211205	99.3004	1500	10	0.25004	94.6071	Operational
Lyostar II	5% Sucrose below Tc	2-ml	0.000598681	5% Sucrose below Tc	1.01527	1.34786	5	0.225	-19.1583	9.66667	0.000167769	99.6746	-16.7321	7.56667	0.000218863	99.097	1500	10	0.259317	97.2952	Operational
Lyostar II	5% Sucrose below Tc	2-ml	0.000634935	5% Sucrose below Tc	1.01527	1.34786	5	0.25	-18.5943	9.46667	0.000173226	100.053	-16.2252	7.46667	0.000225834	99.9671	1500	10	0.267731	99.733	Operational
Lyostar II	5% Sucrose below Tc	2-ml	0.000669459	5% Sucrose below Tc	1.01527	1.34786	5	0.275	-18.0695	9.26667	0.000178194	99.96	-15.7551	7.36667	0.000232218	100.431	1500	10	0.275395	101.954	Operational
Lyostar II	5% Sucrose below Tc	2-ml	0.000702374	5% Sucrose below Tc	1.01527	1.34786	5	0.3	-17.5759	9.06667	0.000182734	99.4524	-15.3141	7.26667	0.000238097	100.539	1500	10	0.282406	103.985	Operational
Lyostar II	5% Sucrose below Tc	2-ml	0.000733789	5% Sucrose below Tc	1.01527	1.34786	5	0.325	-17.1436	8.96667	0.000186896	99.9124	-14.8968	7.16667	0.00024354	100.335	1500	10	0.288841	105.85	Operational
Lyostar II	5% Sucrose below Tc	2-ml	0.000763805	5% Sucrose below Tc	1.01527	1.34786	5	0.35	-16.7357	8.86667	0.000190728	100.107	-14.4988	7.06667	0.000248608	99.8552	1500	10	0.294773	107.569	Operational
Lyostar II	5% Sucrose below Tc	2-ml	0.000792514	5% Sucrose below Tc	1.01527	1.34786	5	0.375	-16.3485	8.76667	0.000194264	100.065	-14.1169	6.96667	0.000253349	99.1336	1500	10	0.300258	109.158	Operational
Lyostar II	5% Sucrose below Tc	2-ml	0.000819998	5% Sucrose below Tc	1.01527	1.34786	5	0.4	-15.9788	8.66667	0.00019754	99.8114	-13.8206	6.96667	0.000257805	100.094	1500	10	0.305349	110.633	Operational
Lyostar II	5% Sucrose below Tc	2-ml	0.000871595	5% Sucrose below Tc	1.01527	1.34786	5	0.45	-15.3263	8.56667	0.000203419	100.21	-13.1975	6.86667	0.000266012	99.6742	1500	10	0.314518	113.29	Operational
Lyostar II	5% Sucrose below Tc	2-ml	0.000215141	5% Sucrose below Tc	1.01527	1.34786	10	0.02	-27.6656	15.4333	9.67008e-05	99.4726	-24.624	11.4333	0.000128937	99.07	1500	10	0.149887	65.5877	Pmin exceeds chamber pressure
Lyostar II	5% Sucrose below Tc	2-ml	0.000261077	5% Sucrose below Tc	1.01527	1.34786	10	0.04	-25.8471	13.6333	0.000110518	99.4761	-22.8907	10.2333	0.000147019	99.4776	1500	10	0.171252	71.7782	Pmin exceeds chamber pressure
Lyostar II	5% Sucrose below Tc	2-ml	0.000304807	5% Sucrose below Tc	1.01527	1.34786	10	0.06	-24.3932	12.3333	0.000122619	99.0551	-21.496	9.33333	0.000162695	99.0712	1500	10	0.18994	77.1932	Pmin exceeds chamber pressure
Lyostar II	5% Sucrose below Tc	2-ml	0.000346486	5% Sucrose below Tc	1.01527	1.34786	10	0.08	-23.196	11.4333	0.000133415	99.1496	-20.3574	8.73333	0.000176573	99.4269	1500	10	0.206596	82.0192	Pmin exceeds chamber pressure
Lyostar II	5% Sucrose below Tc	2-ml	0.000386254	5% Sucrose below Tc	1.01527	1.34786	10	0.1	-22.1765	10.7333	0.000143121	99.087	-19.3763	8.23333	0.000188968	99.1223	1500	10	0.221558	86.3544	Operational
Lyostar II	5% Sucrose below Tc	2-ml	0.000433472	5% Sucrose below Tc	1.01527	1.34786	10	0.125	-21.1043	10.1333	0.000153973	99.7772	-18.3634	7.83333	0.000202747	99.9253	1500	10	0.238275	91.1983	Operational
Lyostar II	5% Sucrose below Tc	2-ml	0.000478132	5% Sucrose below Tc	1.01527	1.34786	10	0.15	-20.1782	9.63333	0.000163634	99.9086	-17.4525	7.43333	0.000214948	99.0881	1500	10	0.253148	95.5075	Operational
Lyostar II	5% Sucrose below Tc	2-ml	0.000520435	5% Sucrose below Tc	1.01527	1.34786	10	0.175	-19.3689	9.23333	0.000172291	99.9412	-16.7226	7.23333	0.000225839	100.275	1500	10	0.266469	99.3673	Operational
Lyostar II	5% Sucrose below Tc	2-ml	0.000560564	5% Sucrose below Tc	1.01527	1.34786	10	0.2	-18.6602	8.93333	0.000180093	100.251	-16.0566	7.03333	0.000235626	100.602	1500	10	0.278469	102.844	Operational
Lyostar II	5% Sucrose below Tc	2-ml	0.000598681	5% Sucrose below Tc	1.01527	1.34786	10	0.225	-18.0052	8.63333	0.000187158	99.7722	-15.4356	6.83333	0.000244472	100.184	1500	10	0.289334	105.992	Operational
Lyostar II	5% Sucrose below Tc	2-ml	0.000634935	5% Sucrose below Tc	1.01527	1.34786	10	0.25	-17.4321	8.43333	0.000193582	100.032	-14.8467	6.63333	0.000252513	99.1187	1500	10	0.299213	108.855	Operational
Lyostar II	5% Sucrose below Tc	2-ml	0.000669459	5% Sucrose below Tc	1.01527	1.34786	10	0.275	-16.8952	8.23333	0.000199447	99.7824	-14.3641	6.53333	0.000260988	99.4949	1500	10	0.308402	111.517	Operational
Lyostar II	5% Sucrose below Tc	2-ml	0.000702374	5% Sucrose below Tc	1.01527	1.34786	10	0.3	-16.3867	8.03333	0.000204818	99.0824	-13.9082	6.43333	0.000268696	99.4919	1500	10	0.316809	113.953	Operational
Lyostar II	5% Sucrose below Tc	2-ml	0.000733789	5% Sucrose below Tc	1.01527	1.34786	10	0.325	-15.9518	7.93333	0.000209755	99.5453	-13.4732	6.33333	0.000275607	99.1534	1500	10	0.32451	116.185	Operational
Lyostar II	5% Sucrose below Tc	2-ml	0.000763805	5% Sucrose below Tc	1.01527	1.34786	10	0.35	-15.5402	7.83333	0.000214302	99.7279	-13.1539	6.33333	0.000282979	100.691	1500	10	0.331755	118.284	Operational
Lyostar II	5% Sucrose below Tc	2-ml	0.000792514	5% Sucrose below Tc	1.01527	1.34786	10	0.375	-15.148	7.73333	0.000218506	99.6597	-12.7527	6.23333	0.000288527	99.8355	1500	10	0.338263	120.17	Operational
Lyostar II	5% Sucrose below Tc	2-ml	0.000819998	5% Sucrose below Tc	1.01527	1.34786	10	0.4	-14.7719	7.63333	0.000222401	99.366	-12.4705	6.23333	0.000294831	101.005	1500	10	0.344466	121.967	Operational
Lyostar II	5% Sucrose below Tc	2-ml	0.000871595	5% Sucrose below Tc	1.01527	1.34786	10	0.45	-14.1229	7.53333	0.000229387	99.9149	-11.8356	6.13333	0.000304528	100.609	1500	10	0.355352	125.121	Operational
Lyostar II	5% Sucrose below Tc	2-ml	0.000215141	5% Sucrose below Tc	1.01527	1.34786	15	0.02	-26.7111	14.1	0.000104524	99.1285	-23.5801	10.5	0.000140231	99.3709	1500	10	0.162142	69.1387	Pmin exceeds chamber pressure
Lyostar II	5% Sucrose below Tc	2-ml	0.000261077	5% Sucrose below Tc	1.01527	1.34786	15	0.04	-24.8802	12.5	0.000119935	99.6744	-21.8224	9.4	0.000160468	99.9011	1500	10	0.185983	76.0465	Pmin exceeds chamber pressure
Lyostar II	5% Sucrose below Tc	2-ml	0.000304807	5% Sucrose below Tc	1.01527	1.34786	15	0.06	-23.4094	11.3	0.000133519	99.3115	-20.4125	8.6	0.000178134	99.9155	1500	10	0.20697	82.1277	Pmin exceeds chamber pressure
Lyostar II	5% Sucrose below Tc	2-ml	0.000346486	5% Sucrose below Tc	1.01527	1.34786	15	0.08	-22.2052	10.5	0.00014569	99.7895	-19.238	8	0.000193841	99.6698	1500	10	0.225758	87.5713	Pmin exceeds chamber pressure
Lyostar II	5% Sucrose below Tc	2-ml	0.000386254	5% Sucrose below Tc	1.01527	1.34786	15	0.1	-21.1611	9.8	0.000156677	99.1821	-18.2666	7.6	0.000207922	100.321	1500	10	0.242702	92.4809	Operational
Lyostar II	5% Sucrose below Tc	2-ml	0.000433472	5% Sucrose below Tc	1.01527	1.34786	15	0.125	-20.064	9.2	0.000169013	99.3557	-17.2258	7.2	0.000223629	100.715	1500	10	0.261712	97.9889	Operational
Lyostar II	5% Sucrose below Tc	2-ml	0.000478132	5% Sucrose below Tc	1.01527	1.34786	15	0.15	-19.1469	8.8	0.000180039	100.308	-16.2709	6.8	0.00023924	99.3083	1500	10	0.278938	102.98	Operational
Lyostar II	5% Sucrose below Tc	2-ml	0.000520435	5% Sucrose below Tc	1.01527	1.34786	15	0.175	-18.3161	8.4	0.000189956	99.9542	-15.5231	6.6	0.00025418	100.264	1500	10	0.294567	107.509	Operational
Lyostar II	5% Sucrose below Tc	2-ml	0.000560564	5% Sucrose below Tc	1.01527	1.34786	15	0.2	-17.5898	8.1	0.000198922	99.9627	-14.8319	6.4	0.000267579	100.291	1500	10	0.308682	111.599	Operational
Lyostar II	5% Sucrose below Tc	2-ml	0.000598681	5% Sucrose below Tc	1.01527	1.34786	15	0.225	-16.9114	7.8	0.000207066	99.1165	-14.1775	6.2	0.000279506	99.5099	1500	10	0.321466	115.303	Operational
Lyostar II	5% Sucrose below Tc	2-ml	0.000634935	5% Sucrose below Tc	1.01527	1.34786	15	0.25	-16.3234	7.6	0.000214491	99.1503	-13.6548	6.1	0.000291121	100.257	1500	10	0.333231	118.712	Operational
Lyostar II	5% Sucrose below Tc	2-ml	0.000669459	5% Sucrose below Tc	1.01527	1.34786	15	0.275	-15.8299	7.5	0.000221284	100.329	-13.1626	6	0.000301678	100.54	1500	10	0.343985	121.828	Operational
Lyostar II	5% Sucrose below Tc	2-ml	0.000702374	5% Sucrose below Tc	1.01527	1.34786	15	0.3	-15.3028	7.3	0.000227518	99.3835	-12.6928	5.9	0.00031123	100.411	1500	10	0.353834	124.681	Operational
Lyostar II	5% Sucrose below Tc	2-ml	0.000733789	5% Sucrose below Tc	1.01527	1.34786	15	0.325	-14.8646	7.2	0.000233767	99.7975	-12.2394	5.8	0.000319827	99.9164	1500	10	0.36356	127.499	Operational
Lyostar II	5% Sucrose below Tc	2-ml	0.000763805	5% Sucrose below Tc	1.01527	1.34786	15	0.35	-14.4479	7.1	0.000239934	99.9134	-11.7982	5.7	0.000327518	99.0959	1500	10	0.373039	130.246	Operational
Lyostar II	5% Sucrose below Tc	2-ml	0.000792514	5% Sucrose below Tc	1.01527	1.34786	15	0.375	-14.0485	7	0.000245576	99.7613	-11.5123	5.7	0.000336203	100.565	1500	10	0.381958	132.83	Operational
Lyostar II	5% Sucrose below Tc	2-ml	0.000819998	5% Sucrose below Tc	1.01527	1.34786	15	0.4	-13.6632	6.9	0.000250722	99.367	-11.0921	5.6	0.000342349	99.2448	1500	10	0.389828	135.111	Operational
Lyostar II	5% Sucrose below Tc	2-ml	0.000871595	5% Sucrose below Tc	1.01527	1.34786	15	0.45	-13.0153	6.8	0.000260475	99.9461	-10.5941	5.6	0.000356945	101.383	1500	10	0.405183	139.56	Operational
Lyostar II	5% Sucrose below Tc	2-ml	0.000215141	5% Sucrose below Tc	1.01527	1.34786	20	0.02	-25.8263	13.0667	0.000112554	99.3606	-22.619	9.76667	0.000151908	100.023	1500	10	0.174734	72.7873	Pmin exceeds chamber pressure
Lyostar II	5% Sucrose below Tc	2-ml	0.000261077	5% Sucrose below Tc	1.01527	1.34786	20	0.04	-23.9789	11.5667	0.000129596	99.8428	-20.8142	8.66667	0.000174394	99.5704	1500	10	0.201113	80.4305	Pmin exceeds chamber pressure
Lyostar II	5% Sucrose below Tc	2-ml	0.000304807	5% Sucrose below Tc	1.01527	1.34786	20	0.06	-22.4952	10.4667	0.0001447	99.6491	-19.3954	7.96667	0.00019415	100.117	1500	10	0.224468	87.1975	Pmin exceeds chamber pressure
Lyostar II	5% Sucrose below Tc	2-ml	0.000346486	5% Sucrose below Tc	1.01527	1.34786	20	0.08	-21.2649	9.66667	0.000158288	99.5012	-18.1749	7.36667	0.000211791	99.1298	1500	10	0.245458	93.2794	Pmin exceeds chamber pressure
Lyostar II	5% Sucrose below Tc	2-ml	0.000386254	5% Sucrose below Tc	1.01527	1.34786	20	0.1	-20.2201	9.06667	0.000170599	99.4773	-17.1652	6.96667	0.000229697	99.2052	1500	10	0.264764	98.8732	Operational
Lyostar II	5% Sucrose below Tc	2-ml	0.000433472	5% Sucrose below Tc	1.01527	1.34786	20	0.125	-19.0941	8.46667	0.000184473	99.0754	-16.154	6.66667	0.000250764	100.837	1500	10	0.286653	105.216	Operational
Lyostar II	5% Sucrose below Tc	2-ml	0.000478132	5% Sucrose below Tc	1.01527	1.34786	20	0.15	-18.1548	8.06667	0.000196919	99.6042	-15.236	6.36667	0.000269576	100.811	1500	10	0.306277	110.902	Operational
Lyostar II	5% Sucrose below Tc	2-ml	0.000520435	5% Sucrose below Tc	1.01527	1.34786	20	0.175	-17.3472	7.76667	0.000208151	100.322	-14.3672	6.06667	0.000286192	99.3524	1500	10	0.323933	116.018	Operational
Lyostar II	5% Sucrose below Tc	2-ml	0.000560564	5% Sucrose below Tc	1.01527	1.34786	20	0.2	-16.6003	7.46667	0.000218859	99.9876	-13.7595	5.96667	0.000302808	101.296	1500	10	0.340881	120.928	Operational
Lyostar II	5% Sucrose below Tc	2-ml	0.000598681	5% Sucrose below Tc	1.01527	1.34786	20	0.225	-15.9622	7.26667	0.000229666	100.493	-13.0699	5.76667	0.000316793	100.151	1500	10	0.357569	125.764	Operational
Lyostar II	5% Sucrose below Tc	2-ml	0.000634935	5% Sucrose below Tc	1.01527	1.34786	20	0.25	-15.3622	7.06667	0.00023951	100.331	-12.5374	5.66667	0.000330567	100.77	1500	10	0.372924	130.213	Operational
Lyostar II	5% Sucrose below Tc	2-ml	0.000669459	5% Sucrose below Tc	1.01527	1.34786	20	0.275	-14.7891	6.86667	0.000248441	99.5745	-12.0302	5.56667	0.000343108	100.89	1500	10	0.386861	134.251	Operational
Lyostar II	5% Sucrose below Tc	2-ml	0.000702374	5% Sucrose below Tc	1.01527	1.34786	20	0.3	-14.3228	6.76667	0.000257162	100.265	-11.5399	5.46667	0.000354467	100.567	1500	10	0.400338	138.156	Operational
Lyostar II	5% Sucrose below Tc	2-ml	0.000733789	5% Sucrose below Tc	1.01527	1.34786	20	0.325	-13.8809	6.66667	0.000265205	100.602	-11.0603	5.36667	0.00036469	99.8477	1500	10	0.41273	141.747	Operational
Lyostar II	5% Sucrose below Tc	2-ml	0.000763805	5% Sucrose below Tc	1.01527	1.34786	20	0.35	-13.4578	6.56667	0.000272606	100.62	-10.7776	5.36667	0.000376153	101.66	1500	10	0.424441	145.14	Operational
Lyostar II	5% Sucrose below Tc	2-ml	0.000792514	5% Sucrose below Tc	1.01527	1.34786	20	0.375	-13.0492	6.46667	0.000279398	100.351	-10.3165	5.26667	0.000384444	100.336	1500	10	0.434854	148.157	Operational
Lyostar II	5% Sucrose below Tc	2-ml	0.000819998	5% Sucrose below Tc	1.01527	1.34786	20	0.4	-12.6521	6.36667	0.000285614	99.8207	-10.0663	5.26667	0.000394493	101.748	1500	10	0.444753	151.025	Operational
Lyostar II	5% Sucrose below Tc	2-ml	0.000871595	5% Sucrose below Tc	1.01527	1.34786	20	0.45	-12.0037	6.26667	0.000297557	100.361	-9.3829	5.16667	0.000409785	101.015	1500	10	0.46317	156.362	Operational
Lyostar II	5% Sucrose below Tc	2-ml	0.000215141	5% Sucrose below Tc	1.01527	1.34786	25	0.02	-25.0032	12.2333	0.000120784	99.8815	-21.6895	9.03333	0.000163948	99.1195	1500	10	0.18765	76.5296	Pmin exceeds chamber pressure
Lyostar II	5% Sucrose below Tc	2-ml	0.000261077	5% Sucrose below Tc	1.01527	1.34786	25	0.04	-23.1246	10.7333	0.000139497	99.4134	-19.8993	8.13333	0.000188784	100.228	1500	10	0.216638	84.929	Pmin exceeds chamber pressure
Lyostar II	5% Sucrose below Tc	2-ml	0.000304807	5% Sucrose below Tc	1.01527	1.34786	25	0.06	-21.629	9.73333	0.000156167	99.4474	-18.439	7.43333	0.000211861	100.034	1500	10	0.242605	92.4528	Pmin exceeds chamber pressure
Lyostar II	5% Sucrose below Tc	2-ml	0.000346486	5% Sucrose below Tc	1.01527	1.34786	25	0.08	-20.3987	9.03333	0.00017122	99.8484	-17.2319	6.93333	0.000234138	100.013	1500	10	0.266268	99.3091	Pmin exceeds chamber pressure
Lyostar II	5% Sucrose below Tc	2-ml	0.000386254	5% Sucrose below Tc	1.01527	1.34786	25	0.1	-19.3267	8.43333	0.000184904	99.2638	-16.1874	6.53333	0.000254556	99.5813	1500	10	0.287804	105.549	Pmin exceeds chamber pressure
Lyostar II	5% Sucrose below Tc	2-ml	0.000433472	5% Sucrose below Tc	1.01527	1.34786	25	0.125	-18.2134	7.93333	0.00020038	99.7167	-15.1503	6.23333	0.000278482	100.808	1500	10	0.312285	112.643	Operational
Lyostar II	5% Sucrose below Tc	2-ml	0.000478132	5% Sucrose below Tc	1.01527	1.34786	25	0.15	-17.2527	7.53333	0.000215505	99.8407	-14.1892	5.93333	0.00029982	100.257	1500	10	0.335905	119.486	Operational
Lyostar II	5% Sucrose below Tc	2-ml	0.000520435	5% Sucrose below Tc	1.01527	1.34786	25	0.175	-16.4263	7.23333	0.000229984	100.219	-13.3961	5.73333	0.000319743	100.618	1500	10	0.35844	126.016	Operational
Lyostar II	5% Sucrose below Tc	2-ml	0.000560564	5% Sucrose below Tc	1.01527	1.34786	25	0.2	-15.6518	6.93333	0.000243086	99.4706	-12.637	5.53333	0.000337588	99.9021	1500	10	0.378805	131.917	Operational
Lyostar II	5% Sucrose below Tc	2-ml	0.000598681	5% Sucrose below Tc	1.01527	1.34786	25	0.225	-14.9952	6.73333	0.000255422	99.6904	-12.0626	5.43333	0.000355041	100.967	1500	10	0.398076	137.501	Operational
Lyostar II	5% Sucrose below Tc	2-ml	0.000634935	5% Sucrose below Tc	1.01527	1.34786	25	0.25	-14.3708	6.53333	0.000266661	99.1999	-11.5188	5.33333	0.000371016	101.433	1500	10	0.415645	142.591	Operational
Lyostar II	5% Sucrose below Tc	2-ml	0.000669459	5% Sucrose below Tc	1.01527	1.34786	25	0.275	-13.8721	6.43333	0.000277599	100.209	-10.9934	5.23333	0.000385562	101.364	1500	10	0.432593	147.502	Operational
Lyostar II	5% Sucrose below Tc	2-ml	0.000702374	5% Sucrose below Tc	1.01527	1.34786	25	0.3	-13.4021	6.33333	0.000287726	100.801	-10.4778	5.13333	0.000398723	100.819	1500	10	0.448238	152.035	Operational
Lyostar II	5% Sucrose below Tc	2-ml	0.000733789	5% Sucrose below Tc	1.01527	1.34786	25	0.325	-12.9532	6.23333	0.000297081	101.018	-9.9661	5.03333	0.000410549	99.8469	1500	10	0.462642	156.209	Operational
Lyostar II	5% Sucrose below Tc	2-ml	0.000763805	5% Sucrose below Tc	1.01527	1.34786	25	0.35	-12.5198	6.13333	0.000305702	100.896	-9.7033	5.03333	0.000424131	101.744	1500	10	0.476318	160.171	Operational
Lyostar II	5% Sucrose below Tc	2-ml	0.000792514	5% Sucrose below Tc	1.01527	1.34786	25	0.375	-12.0978	6.03333	0.000313625	100.467	-9.1994	4.93333	0.000433683	100.123	1500	10	0.488446	163.685	Operational
Lyostar II	5% Sucrose below Tc	2-ml	0.000819998	5% Sucrose below Tc	1.01527	1.34786	25	0.4	-11.6837	5.93333	0.000320879	99.7595	-8.9657	4.93333	0.000445657	101.603	1500	10	0.500035	167.043	Operational
Lyostar II	5% Sucrose below Tc	2-ml	0.000871595	5% Sucrose below Tc	1.01527	1.34786	25	0.45	-11.0283	5.83333	0.000334976	100.182	-8.2418	4.83333	0.000463603	100.587	1500	10	0.521759	173.338	Operational
Lyostar II	5% Sucrose below Tc	2-ml	0.000215141	5% Sucrose below Tc	1.01527	1.34786	30	0.02	-24.2113	11.4	0.000129203	99.1753	-20.8402	8.5	0.000176336	99.292	1500	10	0.200874	80.3614	Pmin exceeds chamber pressure
Lyostar II	5% Sucrose below Tc	2-ml	0.000261077	5% Sucrose below Tc	1.01527	1.34786	30	0.04	-22.3349	10.1	0.000149633	99.7246	-19.0003	7.6	0.000204698	99.447	1500	10	0.232709	89.5856	Pmin exceeds chamber pressure
Lyostar II	5% Sucrose below Tc	2-ml	0.000304807	5% Sucrose below Tc	1.01527	1.34786	30	0.06	-20.8391	9.2	0.000167918	100.236	-17.5462	7	0.000231893	100.052	1500	10	0.261474	97.92	Pmin exceeds chamber pressure
Lyostar II	5% Sucrose below Tc	2-ml	0.000346486	5% Sucrose below Tc	1.01527	1.34786	30	0.08	-19.584	8.5	0.000184487	100.073	-16.2911	6.5	0.000256643	99.3323	1500	10	0.287554	105.477	Pmin exceeds chamber pressure
Lyostar II	5% Sucrose below Tc	2-ml	0.000386254	5% Sucrose below Tc	1.01527	1.34786	30	0.1	-18.5304	8	0.00019996	100.413	-15.2973	6.2	0.000279957	100.369	1500	10	0.311939	112.542	Pmin exceeds chamber pressure
Lyostar II	5% Sucrose below Tc	2-ml	0.000433472	5% Sucrose below Tc	1.01527	1.34786	30	0.125	-17.3947	7.5	0.000219153	100.414	-14.2335	5.9	0.000306803	101.19	1500	10	0.341876	121.217	Operational
Lyostar II	5% Sucrose below Tc	2-ml	0.000478132	5% Sucrose below Tc	1.01527	1.34786	30	0.15	-16.4088	7.1	0.000236703	100.099	-13.2247	5.6	0.000330694	100.106	1500	10	0.369153	129.12	Operational
Lyostar II	5% Sucrose below Tc	2-ml	0.000520435	5% Sucrose below Tc	1.01527	1.34786	30	0.175	-15.5597	6.8	0.000252931	100.105	-12.3961	5.4	0.000353052	100.074	1500	10	0.394415	136.44	Operational
Lyostar II	5% Sucrose below Tc	2-ml	0.000560564	5% Sucrose below Tc	1.01527	1.34786	30	0.2	-14.8501	6.6	0.000268191	100.967	-11.7827	5.3	0.000374773	101.771	1500	10	0.418274	143.353	Operational
Lyostar II	5% Sucrose below Tc	2-ml	0.000598681	5% Sucrose below Tc	1.01527	1.34786	30	0.225	-14.1816	6.4	0.000282158	100.974	-10.9903	5.1	0.000392666	99.7212	1500	10	0.439814	149.594	Operational
Lyostar II	5% Sucrose below Tc	2-ml	0.000634935	5% Sucrose below Tc	1.01527	1.34786	30	0.25	-13.5372	6.2	0.00029488	100.218	-10.4175	5	0.000410625	99.9185	1500	10	0.459682	155.351	Operational
Lyostar II	5% Sucrose below Tc	2-ml	0.000669459	5% Sucrose below Tc	1.01527	1.34786	30	0.275	-13.038	6.1	0.000307349	101.141	-9.856	4.9	0.000426938	99.5544	1500	10	0.478962	160.937	Operational
Lyostar II	5% Sucrose below Tc	2-ml	0.000702374	5% Sucrose below Tc	1.01527	1.34786	30	0.3	-12.4201	5.9	0.00031783	99.1748	-9.5771	4.9	0.000444794	102.098	1500	10	0.49579	165.813	Operational
Lyostar II	5% Sucrose below Tc	2-ml	0.000733789	5% Sucrose below Tc	1.01527	1.34786	30	0.325	-11.9524	5.8	0.000328385	99.1775	-9.0316	4.8	0.000458284	100.885	1500	10	0.512063	170.528	Operational
Lyostar II	5% Sucrose below Tc	2-ml	0.000763805	5% Sucrose below Tc	1.01527	1.34786	30	0.35	-11.6609	5.8	0.000339443	101.432	-8.4778	4.7	0.000470262	99.2589	1500	10	0.528787	175.374	Operational
Lyostar II	5% Sucrose below Tc	2-ml	0.000792514	5% Sucrose below Tc	1.01527	1.34786	30	0.375	-11.2224	5.7	0.000348494	100.828	-8.2465	4.7	0.000485004	100.979	1500	10	0.543218	179.555	Operational
Lyostar II	5% Sucrose below Tc	2-ml	0.000819998	5% Sucrose below Tc	1.01527	1.34786	30	0.4	-10.7879	5.6	0.000356779	99.9265	-8.0373	4.7	0.000499079	102.547	1500	10	0.556514	183.408	Operational
Lyostar II	5% Sucrose below Tc	2-ml	0.000871595	5% Sucrose below Tc	1.01527	1.34786	30	0.45	-10.1224	5.5	0.000373042	100.201	-7.2714	4.6	0.000519801	101.264	1500	10	0.581577	190.67	Operational
Lyostar II	5% Sucrose below Tc	2-ml	0.000215141	5% Sucrose below Tc	1.01527	1.34786	35	0.02	-23.4761	10.7667	0.000137803	99.2701	-20.0495	8.06667	0.000189506	99.6983	1500	10	0.21446	84.2979	Pmin exceeds chamber pressure
Lyostar II	5% Sucrose below Tc	2-ml	0.000261077	5% Sucrose below Tc	1.01527	1.34786	35	0.04	-21.5781	9.51667	0.000159998	99.4621	-18.1873	7.21667	0.00022219	99.7414	1500	10	0.249325	94.4	Pmin exceeds chamber pressure
Lyostar II	5% Sucrose below Tc	2-ml	0.000304807	5% Sucrose below Tc	1.01527	1.34786	35	0.06	-20.0462	8.61667	0.000179949	99.1643	-16.6873	6.61667	0.00025209	99.6145	1500	10	0.280744	103.504	Pmin exceeds chamber pressure
Lyostar II	5% Sucrose below Tc	2-ml	0.000346486	5% Sucrose below Tc	1.01527	1.34786	35	0.08	-18.7986	8.01667	0.000198844	99.7253	-15.4242	6.16667	0.000279557	99.1839	1500	10	0.310373	112.088	Pmin exceeds chamber pressure
Lyostar II	5% Sucrose below Tc	2-ml	0.000386254	5% Sucrose below Tc	1.01527	1.34786	35	0.1	-17.7138	7.51667	0.000217196	99.5003	-14.3952	5.86667	0.000305284	99.746	1500	10	0.339008	120.386	Pmin exceeds chamber pressure
Lyostar II	5% Sucrose below Tc	2-ml	0.000433472	5% Sucrose below Tc	1.01527	1.34786	35	0.125	-16.5728	7.06667	0.000238472	99.7329	-13.2829	5.56667	0.000334889	99.9968	1500	10	0.372171	129.994	Pmin exceeds chamber pressure
Lyostar II	5% Sucrose below Tc	2-ml	0.000478132	5% Sucrose below Tc	1.01527	1.34786	35	0.15	-15.5921	6.71667	0.000258039	99.8294	-12.2942	5.31667	0.000361828	99.6194	1500	10	0.402627	138.819	Operational
Lyostar II	5% Sucrose below Tc	2-ml	0.000520435	5% Sucrose below Tc	1.01527	1.34786	35	0.175	-14.7119	6.41667	0.000275983	99.3978	-11.4199	5.11667	0.00038656	99.1495	1500	10	0.430561	146.913	Operational
Lyostar II	5% Sucrose below Tc	2-ml	0.000560564	5% Sucrose below Tc	1.01527	1.34786	35	0.2	-13.9802	6.21667	0.000292888	99.9388	-10.6673	4.96667	0.000409616	99.0387	1500	10	0.456841	154.528	Operational
Lyostar II	5% Sucrose below Tc	2-ml	0.000598681	5% Sucrose below Tc	1.01527	1.34786	35	0.225	-13.2815	6.01667	0.000308342	99.5796	-10.0536	4.86667	0.000431591	99.6715	1500	10	0.481	161.528	Operational
Lyostar II	5% Sucrose below Tc	2-ml	0.000634935	5% Sucrose below Tc	1.01527	1.34786	35	0.25	-12.673	5.86667	0.000322892	99.6573	-9.455	4.76667	0.000451645	99.6421	1500	10	0.503651	168.091	Operational
Lyostar II	5% Sucrose below Tc	2-ml	0.000669459	5% Sucrose below Tc	1.01527	1.34786	35	0.275	-12.0815	5.71667	0.000336225	99.1165	-8.8588	4.66667	0.000469816	99.0197	1500	10	0.524376	174.096	Operational
Lyostar II	5% Sucrose below Tc	2-ml	0.000702374	5% Sucrose below Tc	1.01527	1.34786	35	0.3	-11.5853	5.61667	0.000349038	99.3603	-8.4281	4.61667	0.000488074	99.7398	1500	10	0.544412	179.902	Operational
Lyostar II	5% Sucrose below Tc	2-ml	0.000733789	5% Sucrose below Tc	1.01527	1.34786	35	0.325	-11.1026	5.51667	0.000360871	99.1912	-8.0087	4.56667	0.00050498	100.105	1500	10	0.562923	185.265	Operational
Lyostar II	5% Sucrose below Tc	2-ml	0.000763805	5% Sucrose below Tc	1.01527	1.34786	35	0.35	-10.7283	5.46667	0.000372583	100.079	-7.5942	4.51667	0.000520571	100.149	1500	10	0.581073	190.524	Operational
Lyostar II	5% Sucrose below Tc	2-ml	0.000792514	5% Sucrose below Tc	1.01527	1.34786	35	0.375	-10.2623	5.36667	0.000382648	99.2342	-7.1803	4.46667	0.000534889	99.9018	1500	10	0.596808	195.083	Operational
Lyostar II	5% Sucrose below Tc	2-ml	0.000819998	5% Sucrose below Tc	1.01527	1.34786	35	0.4	-9.9089	5.31667	0.000392827	99.5864	-6.7636	4.41667	0.000547971	99.3884	1500	10	0.612512	199.633	Operational
Lyostar II	5% Sucrose below Tc	2-ml	0.000871595	5% Sucrose below Tc	1.01527	1.34786	35	0.45	-9.2252	5.21667	0.000411188	99.6646	-6.154	4.36667	0.00057395	99.8605	1500	10	0.641196	207.945	Operational
Lyostar II	5% Sucrose below Tc	2-ml	0.000215141	5% Sucrose below Tc	1.01527	1.34786	40	0.02	-22.7834	10.2333	0.000146576	99.4826	-19.2717	7.63333	0.000204041	99.07	1500	10	0.228484	88.3611	Pmin exceeds chamber pressure
Lyostar II	5% Sucrose below Tc	2-ml	0.000261077	5% Sucrose below Tc	1.01527	1.34786	40	0.04	-20.8654	9.03333	0.000170582	99.3857	-17.4149	6.88333	0.00023985	99.8357	1500	10	0.266264	99.3079	Pmin exceeds chamber pressure
Lyostar II	5% Sucrose below Tc	2-ml	0.000304807	5% Sucrose below Tc	1.01527	1.34786	40	0.06	-19.3172	8.18333	0.000192869	99.0089	-15.9102	6.33333	0.000272686	99.9642	1500	10	0.301275	109.453	Pmin exceeds chamber pressure
Lyostar II	5% Sucrose below Tc	2-ml	0.000346486	5% Sucrose below Tc	1.01527	1.34786	40	0.08	-18.0676	7.63333	0.000214622	99.7799	-14.6606	5.93333	0.000303045	100.059	1500	10	0.335197	119.281	Pmin exceeds chamber pressure
Lyostar II	5% Sucrose below Tc	2-ml	0.000386254	5% Sucrose below Tc	1.01527	1.34786	40	0.1	-16.9497	7.13333	0.00023465	99.0004	-13.6024	5.63333	0.000331287	100.22	1500	10	0.36647	128.343	Pmin exceeds chamber pressure
Lyostar II	5% Sucrose below Tc	2-ml	0.000433472	5% Sucrose below Tc	1.01527	1.34786	40	0.125	-15.8147	6.73333	0.000258087	99.6249	-12.4475	5.33333	0.000363775	99.9845	1500	10	0.402983	138.922	Pmin exceeds chamber pressure
Lyostar II	5% Sucrose below Tc	2-ml	0.000478132	5% Sucrose below Tc	1.01527	1.34786	40	0.15	-14.8005	6.38333	0.000279504	99.2443	-11.4074	5.08333	0.000393296	99.1179	1500	10	0.436324	148.583	Operational
Lyostar II	5% Sucrose below Tc	2-ml	0.000520435	5% Sucrose below Tc	1.01527	1.34786	40	0.175	-13.9446	6.13333	0.000299481	99.483	-10.6082	4.93333	0.000421438	99.8154	1500	10	0.467516	157.621	Operational
Lyostar II	5% Sucrose below Tc	2-ml	0.000560564	5% Sucrose below Tc	1.01527	1.34786	40	0.2	-13.1922	5.93333	0.000318074	99.733	-9.8241	4.78333	0.000446901	99.4225	1500	10	0.496435	166	Operational
Lyostar II	5% Sucrose below Tc	2-ml	0.000598681	5% Sucrose below Tc	1.01527	1.34786	40	0.225	-12.4632	5.73333	0.000335047	99.0337	-9.1927	4.68333	0.000471241	99.8712	1500	10	0.523	173.697	Operational
Lyostar II	5% Sucrose below Tc	2-ml	0.000634935	5% Sucrose below Tc	1.01527	1.34786	40	0.25	-11.9194	5.63333	0.000351653	100.186	-8.5664	4.58333	0.000493415	99.6237	1500	10	0.548744	181.157	Operational
Lyostar II	5% Sucrose below Tc	2-ml	0.000669459	5% Sucrose below Tc	1.01527	1.34786	40	0.275	-11.3036	5.48333	0.000366376	99.394	-8.128	4.53333	0.000515548	100.731	1500	10	0.57194	187.878	Operational
Lyostar II	5% Sucrose below Tc	2-ml	0.000702374	5% Sucrose below Tc	1.01527	1.34786	40	0.3	-10.7939	5.38333	0.000380571	99.4744	-7.491	4.43333	0.000533736	99.3689	1500	10	0.593831	194.22	Operational
Lyostar II	5% Sucrose below Tc	2-ml	0.000733789	5% Sucrose below Tc	1.01527	1.34786	40	0.325	-10.2926	5.28333	0.000393669	99.1206	-7.0562	4.38333	0.000552503	99.6179	1500	10	0.614328	200.16	Operational
Lyostar II	5% Sucrose below Tc	2-ml	0.000763805	5% Sucrose below Tc	1.01527	1.34786	40	0.35	-9.9161	5.23333	0.000406704	99.9352	-6.6214	4.33333	0.00056979	99.5324	1500	10	0.634519	206.01	Operational
Lyostar II	5% Sucrose below Tc	2-ml	0.000792514	5% Sucrose below Tc	1.01527	1.34786	40	0.375	-9.553	5.18333	0.000418921	100.481	-6.1821	4.28333	0.000585635	99.1428	1500	10	0.653389	211.477	Operational
Lyostar II	5% Sucrose below Tc	2-ml	0.000819998	5% Sucrose below Tc	1.01527	1.34786	40	0.4	-9.0609	5.08333	0.000429145	99.128	-6.0057	4.28333	0.000603631	100.791	1500	10	0.66989	216.259	Operational
Lyostar II	5% Sucrose below Tc	2-ml	0.000871595	5% Sucrose below Tc	1.01527	1.34786	40	0.45	-8.5053	5.03333	0.000450982	100.721	-5.402	4.23333	0.000633194	101.247	1500	10	0.703805	226.086	Operational
Lyostar II	5% Sucrose below Tc	2-ml	0.000215141	5% Sucrose below Tc	1.01527	1.34786	45	0.02	-22.1212	9.75	0.000155513	99.4271	-18.553	7.3	0.000218779	99.0624	1500	10	0.242759	92.4974	Pmin exceeds chamber pressure
Lyostar II	5% Sucrose below Tc	2-ml	0.000261077	5% Sucrose below Tc	1.01527	1.34786	45	0.04	-20.1811	8.6	0.000181529	99.0498	-16.6838	6.6	0.000257684	99.9052	1500	10	0.283717	104.365	Pmin exceeds chamber pressure
Lyostar II	5% Sucrose below Tc	2-ml	0.000304807	5% Sucrose below Tc	1.01527	1.34786	45	0.06	-18.6448	7.85	0.00020694	99.4309	-15.1245	6.05	0.00029324	99.2898	1500	10	0.323354	115.85	Pmin exceeds chamber pressure
Lyostar II	5% Sucrose below Tc	2-ml	0.000346486	5% Sucrose below Tc	1.01527	1.34786	45	0.08	-17.3689	7.3	0.00023052	99.6888	-13.8913	5.7	0.0003265	99.9543	1500	10	0.360177	126.519	Pmin exceeds chamber pressure
Lyostar II	5% Sucrose below Tc	2-ml	0.000386254	5% Sucrose below Tc	1.01527	1.34786	45	0.1	-16.2555	6.85	0.000252391	99.291	-12.7873	5.4	0.000357151	99.6101	1500	10	0.3943	136.406	Pmin exceeds chamber pressure
Lyostar II	5% Sucrose below Tc	2-ml	0.000433472	5% Sucrose below Tc	1.01527	1.34786	45	0.125	-15.0909	6.45	0.00027786	99.4473	-11.6806	5.15	0.000393136	100.278	1500	10	0.434081	147.933	Pmin exceeds chamber pressure
Lyostar II	5% Sucrose below Tc	2-ml	0.000478132	5% Sucrose below Tc	1.01527	1.34786	45	0.15	-14.1022	6.15	0.000301444	99.7241	-10.7194	4.95	0.000426286	100.576	1500	10	0.470892	158.599	Pmin exceeds chamber pressure
Lyostar II	5% Sucrose below Tc	2-ml	0.000520435	5% Sucrose below Tc	1.01527	1.34786	45	0.175	-13.2222	5.9	0.000323229	99.6323	-9.754	4.75	0.000455962	99.3345	1500	10	0.504754	168.41	Operational
Lyostar II	5% Sucrose below Tc	2-ml	0.000560564	5% Sucrose below Tc	1.01527	1.34786	45	0.2	-12.4457	5.7	0.000343509	99.5826	-9.0965	4.65	0.000485222	100.454	1500	10	0.53652	177.615	Operational
Lyostar II	5% Sucrose below Tc	2-ml	0.000598681	5% Sucrose below Tc	1.01527	1.34786	45	0.225	-11.7784	5.55	0.000362606	99.9281	-8.4527	4.55	0.00051205	100.759	1500	10	0.566325	186.251	Operational
Lyostar II	5% Sucrose below Tc	2-ml	0.000634935	5% Sucrose below Tc	1.01527	1.34786	45	0.25	-11.1257	5.4	0.000380143	99.512	-7.8026	4.45	0.000536453	100.333	1500	10	0.593661	194.171	Operational
Lyostar II	5% Sucrose below Tc	2-ml	0.000669459	5% Sucrose below Tc	1.01527	1.34786	45	0.275	-10.5911	5.3	0.000396995	99.9353	-7.1328	4.35	0.000558447	99.2506	1500	10	0.61971	201.719	Operational
Lyostar II	5% Sucrose below Tc	2-ml	0.000702374	5% Sucrose below Tc	1.01527	1.34786	45	0.3	-10.0671	5.2	0.000412587	99.8565	-6.6877	4.3	0.000580901	99.8074	1500	10	0.644128	208.794	Operational
Lyostar II	5% Sucrose below Tc	2-ml	0.000733789	5% Sucrose below Tc	1.01527	1.34786	45	0.325	-9.5457	5.1	0.00042696	99.3219	-6.2436	4.25	0.000601669	99.9826	1500	10	0.666647	215.319	Operational
Lyostar II	5% Sucrose below Tc	2-ml	0.000763805	5% Sucrose below Tc	1.01527	1.34786	45	0.35	-9.1674	5.05	0.000441343	100.068	-5.7938	4.2	0.000620784	99.81	1500	10	0.688931	221.776	Operational
Lyostar II	5% Sucrose below Tc	2-ml	0.000792514	5% Sucrose below Tc	1.01527	1.34786	45	0.375	-8.7997	5	0.000454823	100.536	-5.3338	4.15	0.000638283	99.3203	1500	10	0.709753	227.809	Operational
Lyostar II	5% Sucrose below Tc	2-ml	0.000819998	5% Sucrose below Tc	1.01527	1.34786	45	0.4	-8.4383	4.95	0.000467435	100.748	-5.1881	4.15	0.000658507	101.066	1500	10	0.729813	233.621	Operational
Lyostar II	5% Sucrose below Tc	2-ml	0.000871595	5% Sucrose below Tc	1.01527	1.34786	45	0.45	-7.7212	4.85	0.00049018	100.487	-4.5833	4.1	0.000691508	101.495	1500	10	0.765469	243.953	Operational
Lyostar II	5% Sucrose below Tc	2-ml	0.000215141	5% Sucrose below Tc	1.01527	1.34786	50	0.02	-21.4866	9.31667	0.000164605	99.2012	-17.8722	7.01667	0.000233648	99.0962	1500	10	0.257264	96.7003	Pmin exceeds chamber pressure
Lyostar II	5% Sucrose below Tc	2-ml	0.000261077	5% Sucrose below Tc	1.01527	1.34786	50	0.04	-19.5475	8.26667	0.000193689	99.3196	-15.9458	6.31667	0.000275488	99.074	1500	10	0.302804	109.895	Pmin exceeds chamber pressure
Lyostar II	5% Sucrose below Tc	2-ml	0.000304807	5% Sucrose below Tc	1.01527	1.34786	50	0.06	-17.9771	7.51667	0.000221026	99.0357	-14.4506	5.86667	0.000314339	99.985	1500	10	0.345536	122.277	Pmin exceeds chamber pressure
Lyostar II	5% Sucrose below Tc	2-ml	0.000346486	5% Sucrose below Tc	1.01527	1.34786	50	0.08	-16.7044	7.01667	0.000246544	99.6163	-13.1832	5.51667	0.000350295	100.196	1500	10	0.385379	133.822	Pmin exceeds chamber pressure
Lyostar II	5% Sucrose below Tc	2-ml	0.000386254	5% Sucrose below Tc	1.01527	1.34786	50	0.1	-15.6055	6.61667	0.000270314	99.722	-12.032	5.21667	0.000383385	99.3688	1500	10	0.422432	144.558	Pmin exceeds chamber pressure
Lyostar II	5% Sucrose below Tc	2-ml	0.000433472	5% Sucrose below Tc	1.01527	1.34786	50	0.125	-14.4085	6.21667	0.000297824	99.4085	-10.8772	4.96667	0.000422243	99.5721	1500	10	0.465399	157.007	Pmin exceeds chamber pressure
Lyostar II	5% Sucrose below Tc	2-ml	0.000478132	5% Sucrose below Tc	1.01527	1.34786	50	0.15	-13.387	5.91667	0.000323298	99.2658	-9.8634	4.76667	0.00045799	99.4361	1500	10	0.505151	168.525	Pmin exceeds chamber pressure
Lyostar II	5% Sucrose below Tc	2-ml	0.000520435	5% Sucrose below Tc	1.01527	1.34786	50	0.175	-12.5587	5.71667	0.000347304	100.1	-9.0045	4.61667	0.000491358	99.5847	1500	10	0.542564	179.366	Pmin exceeds chamber pressure
Lyostar II	5% Sucrose below Tc	2-ml	0.000560564	5% Sucrose below Tc	1.01527	1.34786	50	0.2	-11.7574	5.51667	0.000369292	99.7629	-8.3345	4.51667	0.000523236	100.552	1500	10	0.577029	189.352	Operational
Lyostar II	5% Sucrose below Tc	2-ml	0.000598681	5% Sucrose below Tc	1.01527	1.34786	50	0.225	-11.0701	5.36667	0.000390014	99.8757	-7.6674	4.41667	0.000552424	100.677	1500	10	0.609382	198.726	Operational
Lyostar II	5% Sucrose below Tc	2-ml	0.000634935	5% Sucrose below Tc	1.01527	1.34786	50	0.25	-10.3882	5.21667	0.000409013	99.1921	-6.9825	4.31667	0.000578919	100.045	1500	10	0.639005	207.31	Operational
Lyostar II	5% Sucrose below Tc	2-ml	0.000669459	5% Sucrose below Tc	1.01527	1.34786	50	0.275	-9.8357	5.11667	0.000427307	99.4323	-6.546	4.26667	0.000605721	101.055	1500	10	0.667723	215.631	Operational
Lyostar II	5% Sucrose below Tc	2-ml	0.000702374	5% Sucrose below Tc	1.01527	1.34786	50	0.3	-9.2879	5.01667	0.000444212	99.1509	-5.8097	4.16667	0.000627227	99.2123	1500	10	0.69377	223.178	Operational
Lyostar II	5% Sucrose below Tc	2-ml	0.000733789	5% Sucrose below Tc	1.01527	1.34786	50	0.325	-8.8983	4.96667	0.00046103	100.167	-5.3492	4.11667	0.000649874	99.3051	1500	10	0.719872	230.741	Operational
Lyostar II	5% Sucrose below Tc	2-ml	0.000763805	5% Sucrose below Tc	1.01527	1.34786	50	0.35	-8.3482	4.86667	0.000475407	99.0358	-4.8782	4.06667	0.000670702	99.0427	1500	10	0.742405	237.27	Operational
Lyostar II	5% Sucrose below Tc	2-ml	0.000792514	5% Sucrose below Tc	1.01527	1.34786	50	0.375	-7.9676	4.81667	0.000490058	99.3905	-4.7613	4.06667	0.000694428	101.119	1500	10	0.765743	244.032	Operational
Lyostar II	5% Sucrose below Tc	2-ml	0.000819998	5% Sucrose below Tc	1.01527	1.34786	50	0.4	-7.5905	4.76667	0.000503755	99.4831	-4.2749	4.01667	0.000712129	100.304	1500	10	0.786889	250.159	Operational
Lyostar II	5% Sucrose below Tc	2-ml	0.000871595	5% Sucrose below Tc	1.01527	1.34786	50	0.45	-7.0509	4.71667	0.000530436	101.001	-3.6651	3.96667	0.000748434	100.735	1500	10	0.828354	262.173	Operational
Lyostar II	5% Sucrose below Tc	2-ml	0.000215141	5% Sucrose below Tc	1.01527	2.0218	-35	0.02	-41.477	121.733	3.33598e-05	99.1092	-40.2088	100.333	4.38897e-05	99.0092	1500	10	0.0516191	37.1146	Pmin exceeds chamber pressure
Lyostar II	5% Sucrose below Tc	2-ml	0.000261077	5% Sucrose below Tc	1.01527	2.0218	-35	0.04	-39.9327	132.333	2.92514e-05	99.0806	-38.9471	109.733	3.96323e-05	99.1685	1500	10	0.0454342	35.3226	Operational
Lyostar II	5% Sucrose below Tc	2-ml	0.000304807	5% Sucrose below Tc	1.01527	2.0218	-35	0.06	-38.7454	149.933	2.51349e-05	99.1174	-37.9834	124.733	3.46258e-05	99.1442	1500	10	0.039126	33.4948	Operational
Lyostar II	5% Sucrose below Tc	2-ml	0.000346486	5% Sucrose below Tc	1.01527	2.0218	-35	0.08	-37.7857	177.933	2.08189e-05	99.091	-37.2103	148.533	2.90329e-05	99.1052	1500	10	0.0324604	31.5634	Operational
Lyostar II	5% Sucrose below Tc	2-ml	0.000386254	5% Sucrose below Tc	1.01527	2.0218	-35	0.1	-36.9816	225.133	1.6262e-05	99.0805	-36.5676	188.533	2.29084e-05	99.0993	1500	10	0.0253899	29.5147	Operational
Lyostar II	5% Sucrose below Tc	2-ml	0.000433472	5% Sucrose below Tc	1.01527	2.0218	-35	0.125	-36.1302	352.933	1.02602e-05	99.0301	-35.8908	296.533	1.46134e-05	99.0391	1500	10	0.0160432	26.8065	Operational
Lyostar II	5% Sucrose below Tc	2-ml	0.000478132	5% Sucrose below Tc	1.01527	2.0218	-35	0.15	-35.4021	902.333	3.98034e-06	99.0022	-35.3159	760.333	5.72569e-06	99.0107	1500	10	0.00623231	23.9638	Operational
Lyostar II	5% Sucrose below Tc	2-ml	0.000215141	5% Sucrose below Tc	1.01527	2.0218	-30	0.02	-39.1125	87.7	4.01868e-05	99.1599	-37.5141	70.7	5.19574e-05	99.1631	1500	10	0.0620459	40.1358	Pmin exceeds chamber pressure
Lyostar II	5% Sucrose below Tc	2-ml	0.000261077	5% Sucrose below Tc	1.01527	2.0218	-30	0.04	-37.5218	87.9	3.91175e-05	99.1032	-36.18	71.3	5.1765e-05	99.2622	1500	10	0.0605734	39.7091	Operational
Lyostar II	5% Sucrose below Tc	2-ml	0.000304807	5% Sucrose below Tc	1.01527	2.0218	-30	0.06	-36.2925	90.3	3.75461e-05	99.0432	-35.1525	73.5	5.04324e-05	99.135	1500	10	0.0582521	39.0365	Operational
Lyostar II	5% Sucrose below Tc	2-ml	0.000346486	5% Sucrose below Tc	1.01527	2.0218	-30	0.08	-35.299	94.9	3.55389e-05	99.2003	-34.3223	77.3	4.83236e-05	99.0034	1500	10	0.055226	38.1597	Operational
Lyostar II	5% Sucrose below Tc	2-ml	0.000386254	5% Sucrose below Tc	1.01527	2.0218	-30	0.1	-34.4634	101.3	3.3128e-05	99.0532	-33.6293	83.1	4.5548e-05	99.2125	1500	10	0.051555	37.0961	Operational
Lyostar II	5% Sucrose below Tc	2-ml	0.000433472	5% Sucrose below Tc	1.01527	2.0218	-30	0.125	-33.578	113.1	2.96273e-05	99.0478	-32.899	93.1	4.12837e-05	99.1878	1500	10	0.0461894	35.5414	Operational
Lyostar II	5% Sucrose below Tc	2-ml	0.000478132	5% Sucrose below Tc	1.01527	2.0218	-30	0.15	-32.821	130.7	2.56718e-05	99.1332	-32.2783	107.7	3.62553e-05	99.0726	1500	10	0.0400952	33.7756	Operational
Lyostar II	5% Sucrose below Tc	2-ml	0.000520435	5% Sucrose below Tc	1.01527	2.0218	-30	0.175	-32.1585	157.3	2.13394e-05	99.0249	-31.7388	130.1	3.05527e-05	99.0612	1500	10	0.0333911	31.8331	Operational
Lyostar II	5% Sucrose below Tc	2-ml	0.000560564	5% Sucrose below Tc	1.01527	2.0218	-30	0.2	-31.5687	201.5	1.6693e-05	99.0368	-31.2609	167.1	2.42403e-05	99.0966	1500	10	0.0261716	29.7412	Operational
Lyostar II	5% Sucrose below Tc	2-ml	0.000598681	5% Sucrose below Tc	1.01527	2.0218	-30	0.225	-31.0438	285.9	1.17847e-05	99.0269	-30.8355	237.3	1.73657e-05	99.0035	1500	10	0.0185142	27.5225	Operational
Lyostar II	5% Sucrose below Tc	2-ml	0.000634935	5% Sucrose below Tc	1.01527	2.0218	-30	0.25	-30.5568	507.5	6.65724e-06	99.0321	-30.4459	421.9	9.96046e-06	99.0155	1500	10	0.0104813	25.195	Operational
Lyostar II	5% Sucrose below Tc	2-ml	0.000669459	5% Sucrose below Tc	1.01527	2.0218	-30	0.275	-30.1069	2516.7	1.34614e-06	99.0075	-30.0854	2095.7	2.04599e-06	99.0081	1500	10	0.00212419	22.7735	Operational
Lyostar II	5% Sucrose below Tc	2-ml	0.000215141	5% Sucrose below Tc	1.01527	2.0218	-25	0.02	-37.0198	67.2667	4.66943e-05	99.2101	-35.1546	53.2667	5.99563e-05	99.3532	1500	10	0.0720307	43.0289	Pmin exceeds chamber pressure
Lyostar II	5% Sucrose below Tc	2-ml	0.000261077	5% Sucrose below Tc	1.01527	2.0218	-25	0.04	-35.4033	64.4667	4.81431e-05	99.2043	-33.7522	51.2667	6.28107e-05	99.2974	1500	10	0.0744148	43.7197	Pmin exceeds chamber pressure
Lyostar II	5% Sucrose below Tc	2-ml	0.000304807	5% Sucrose below Tc	1.01527	2.0218	-25	0.06	-34.1431	63.0667	4.88131e-05	99.0299	-32.6631	50.4667	6.43583e-05	99.299	1500	10	0.0755515	44.049	Operational
Lyostar II	5% Sucrose below Tc	2-ml	0.000346486	5% Sucrose below Tc	1.01527	2.0218	-25	0.08	-33.1159	62.8667	4.89072e-05	99.0927	-31.7787	50.4667	6.50607e-05	99.2864	1500	10	0.0757838	44.1164	Operational
Lyostar II	5% Sucrose below Tc	2-ml	0.000386254	5% Sucrose below Tc	1.01527	2.0218	-25	0.1	-32.2506	63.4667	4.85041e-05	99.1544	-31.0371	51.0667	6.50702e-05	99.231	1500	10	0.0752411	43.9591	Operational
Lyostar II	5% Sucrose below Tc	2-ml	0.000433472	5% Sucrose below Tc	1.01527	2.0218	-25	0.125	-31.3318	65.0667	4.74162e-05	99.0812	-30.2555	52.6667	6.4291e-05	99.3641	1500	10	0.0736556	43.4997	Operational
Lyostar II	5% Sucrose below Tc	2-ml	0.000478132	5% Sucrose below Tc	1.01527	2.0218	-25	0.15	-30.5462	67.6667	4.57872e-05	99.0437	-29.5896	54.8667	6.27814e-05	99.1729	1500	10	0.0712299	42.7969	Operational
Lyostar II	5% Sucrose below Tc	2-ml	0.000520435	5% Sucrose below Tc	1.01527	2.0218	-25	0.175	-29.8595	71.2667	4.37059e-05	99.0051	-29.0124	58.0667	6.06523e-05	99.3344	1500	10	0.0681008	41.8902	Operational
Lyostar II	5% Sucrose below Tc	2-ml	0.000560564	5% Sucrose below Tc	1.01527	2.0218	-25	0.2	-29.2495	76.0667	4.12415e-05	99.0686	-28.5011	62.0667	5.79811e-05	99.2998	1500	10	0.0643732	40.8101	Operational
Lyostar II	5% Sucrose below Tc	2-ml	0.000598681	5% Sucrose below Tc	1.01527	2.0218	-25	0.225	-28.6998	82.2667	3.84476e-05	99.1795	-28.0416	67.0667	5.48215e-05	99.114	1500	10	0.0601275	39.5799	Operational
Lyostar II	5% Sucrose below Tc	2-ml	0.000634935	5% Sucrose below Tc	1.01527	2.0218	-25	0.25	-28.1981	90.0667	3.53669e-05	99.13	-27.6255	73.6667	5.12094e-05	99.2125	1500	10	0.0554267	38.2179	Operational
Lyostar II	5% Sucrose below Tc	2-ml	0.000669459	5% Sucrose below Tc	1.01527	2.0218	-25	0.275	-27.7366	100.267	3.20346e-05	99.1637	-27.2433	82.0667	4.7166e-05	99.1606	1500	10	0.0503216	36.7387	Operational
Lyostar II	5% Sucrose below Tc	2-ml	0.000702374	5% Sucrose below Tc	1.01527	2.0218	-25	0.3	-27.308	113.667	2.84773e-05	99.1016	-26.8902	93.2667	4.27013e-05	99.2158	1500	10	0.0448496	35.1532	Operational
Lyostar II	5% Sucrose below Tc	2-ml	0.000733789	5% Sucrose below Tc	1.01527	2.0218	-25	0.325	-26.9077	132.067	2.47179e-05	99.0763	-26.5607	108.467	3.7813e-05	99.1696	1500	10	0.0390411	33.4702	Operational
Lyostar II	5% Sucrose below Tc	2-ml	0.000763805	5% Sucrose below Tc	1.01527	2.0218	-25	0.35	-26.5314	158.467	2.07743e-05	99.0116	-26.2518	130.267	3.24863e-05	99.095	1500	10	0.0329183	31.6961	Operational
Lyostar II	5% Sucrose below Tc	2-ml	0.000792514	5% Sucrose below Tc	1.01527	2.0218	-25	0.375	-26.176	199.467	1.66603e-05	99.0185	-25.9605	164.067	2.66961e-05	99.069	1500	10	0.0264958	29.8352	Operational
Lyostar II	5% Sucrose below Tc	2-ml	0.000819998	5% Sucrose below Tc	1.01527	2.0218	-25	0.4	-25.8386	270.867	1.23869e-05	99.0686	-25.6845	222.867	2.03949e-05	99.0466	1500	10	0.0197815	27.8897	Operational
Lyostar II	5% Sucrose below Tc	2-ml	0.000871595	5% Sucrose below Tc	1.01527	2.0218	-25	0.45	-25.2147	1006.67	3.39455e-06	99.0166	-25.1751	829.067	5.96626e-06	99.0242	1500	10	0.00547758	23.7451	Operational
Lyostar II	5% Sucrose below Tc	2-ml	0.000215141	5% Sucrose below Tc	1.01527	2.0218	-20	0.02	-35.1804	53.8333	5.31248e-05	99.1104	-33.0706	42.0333	6.81508e-05	99.4279	1500	10	0.0819411	45.9004	Pmin exceeds chamber pressure
Lyostar II	5% Sucrose below Tc	2-ml	0.000261077	5% Sucrose below Tc	1.01527	2.0218	-20	0.04	-33.5298	50.2333	5.66791e-05	99.2596	-31.6025	39.2333	7.3437e-05	99.1029	1500	10	0.0875324	47.5205	Pmin exceeds chamber pressure
Lyostar II	5% Sucrose below Tc	2-ml	0.000304807	5% Sucrose below Tc	1.01527	2.0218	-20	0.06	-32.2359	47.8333	5.92715e-05	99.1491	-30.4579	37.6333	7.72809e-05	99.2504	1500	10	0.0916087	48.7016	Operational
Lyostar II	5% Sucrose below Tc	2-ml	0.000346486	5% Sucrose below Tc	1.01527	2.0218	-20	0.08	-31.1789	46.4333	6.1183e-05	99.3446	-29.5242	36.6333	8.02e-05	99.307	1500	10	0.094627	49.5762	Operational
Lyostar II	5% Sucrose below Tc	2-ml	0.000386254	5% Sucrose below Tc	1.01527	2.0218	-20	0.1	-30.2844	45.4333	6.25251e-05	99.1503	-28.7386	36.0333	8.23804e-05	99.262	1500	10	0.0967659	50.1959	Operational
Lyostar II	5% Sucrose below Tc	2-ml	0.000433472	5% Sucrose below Tc	1.01527	2.0218	-20	0.125	-29.3346	44.8333	6.35479e-05	99.0254	-27.9105	35.8333	8.42881e-05	99.5017	1500	10	0.0984329	50.6789	Operational
Lyostar II	5% Sucrose below Tc	2-ml	0.000478132	5% Sucrose below Tc	1.01527	2.0218	-20	0.15	-28.5238	44.8333	6.39726e-05	99.1289	-27.2021	35.8333	8.54684e-05	99.2512	1500	10	0.0991833	50.8964	Operational
Lyostar II	5% Sucrose below Tc	2-ml	0.000520435	5% Sucrose below Tc	1.01527	2.0218	-20	0.175	-27.8158	45.2333	6.39034e-05	99.2433	-26.5886	36.2333	8.60619e-05	99.2824	1500	10	0.0991788	50.8951	Operational
Lyostar II	5% Sucrose below Tc	2-ml	0.000560564	5% Sucrose below Tc	1.01527	2.0218	-20	0.2	-27.185	45.8333	6.34197e-05	99.0523	-26.0451	36.8333	8.61698e-05	99.1507	1500	10	0.098542	50.7105	Operational
Lyostar II	5% Sucrose below Tc	2-ml	0.000598681	5% Sucrose below Tc	1.01527	2.0218	-20	0.225	-26.6189	46.8333	6.25835e-05	99.0687	-25.5621	37.8333	8.58687e-05	99.4689	1500	10	0.097368	50.3704	Operational
Lyostar II	5% Sucrose below Tc	2-ml	0.000634935	5% Sucrose below Tc	1.01527	2.0218	-20	0.25	-26.1055	48.2333	6.14432e-05	99.3079	-25.1192	38.8333	8.52176e-05	99.1599	1500	10	0.0957309	49.896	Operational
Lyostar II	5% Sucrose below Tc	2-ml	0.000669459	5% Sucrose below Tc	1.01527	2.0218	-20	0.275	-25.6326	49.8333	6.00387e-05	99.3346	-24.7176	40.2333	8.42617e-05	99.2986	1500	10	0.0936915	49.3051	Operational
Lyostar II	5% Sucrose below Tc	2-ml	0.000702374	5% Sucrose below Tc	1.01527	2.0218	-20	0.3	-25.1932	51.6333	5.84014e-05	99.1364	-24.3462	41.8333	8.30347e-05	99.3116	1500	10	0.0912971	48.6113	Operational
Lyostar II	5% Sucrose below Tc	2-ml	0.000733789	5% Sucrose below Tc	1.01527	2.0218	-20	0.325	-24.7848	53.8333	5.65565e-05	99.0713	-23.9999	43.6333	8.1566e-05	99.1567	1500	10	0.0885862	47.8259	Operational
Lyostar II	5% Sucrose below Tc	2-ml	0.000763805	5% Sucrose below Tc	1.01527	2.0218	-20	0.35	-24.4022	56.4333	5.45256e-05	99.054	-23.6778	45.8333	7.9877e-05	99.2399	1500	10	0.0855911	46.958	Operational
Lyostar II	5% Sucrose below Tc	2-ml	0.000792514	5% Sucrose below Tc	1.01527	2.0218	-20	0.375	-24.0436	59.6333	5.23244e-05	99.3342	-23.3759	48.4333	7.79844e-05	99.4318	1500	10	0.0823355	46.0147	Operational
Lyostar II	5% Sucrose below Tc	2-ml	0.000819998	5% Sucrose below Tc	1.01527	2.0218	-20	0.4	-23.7009	63.0333	4.99674e-05	99.0789	-23.0876	51.2333	7.58985e-05	99.1719	1500	10	0.0788408	45.0021	Operational
Lyostar II	5% Sucrose below Tc	2-ml	0.000871595	5% Sucrose below Tc	1.01527	2.0218	-20	0.45	-23.0673	72.0333	4.48274e-05	99.03	-22.557	58.6333	7.11782e-05	99.1562	1500	10	0.0711937	42.7864	Operational
Lyostar II	5% Sucrose below Tc	2-ml	0.000215141	5% Sucrose below Tc	1.01527	2.0218	-15	0.02	-33.5387	44.6	5.96156e-05	99.1868	-31.2178	34.4	7.66647e-05	99.5605	1500	10	0.0919808	48.8094	Pmin exceeds chamber pressure
Lyostar II	5% Sucrose below Tc	2-ml	0.000261077	5% Sucrose below Tc	1.01527	2.0218	-15	0.04	-31.8555	40.8	6.49951e-05	99.2377	-29.6939	31.6	8.40386e-05	99.4731	1500	10	0.100349	51.2342	Pmin exceeds chamber pressure
Lyostar II	5% Sucrose below Tc	2-ml	0.000304807	5% Sucrose below Tc	1.01527	2.0218	-15	0.06	-30.5312	38.2	6.92656e-05	99.1968	-28.4998	29.8	8.98256e-05	99.6563	1500	10	0.106982	53.1561	Operational
Lyostar II	5% Sucrose below Tc	2-ml	0.000346486	5% Sucrose below Tc	1.01527	2.0218	-15	0.08	-29.4452	36.4	7.2755e-05	99.2349	-27.5162	28.4	9.45787e-05	99.2615	1500	10	0.112406	54.7277	Operational
Lyostar II	5% Sucrose below Tc	2-ml	0.000386254	5% Sucrose below Tc	1.01527	2.0218	-15	0.1	-28.5299	35.2	7.56017e-05	99.5297	-26.6965	27.6	9.85101e-05	99.6595	1500	10	0.116839	56.012	Operational
Lyostar II	5% Sucrose below Tc	2-ml	0.000433472	5% Sucrose below Tc	1.01527	2.0218	-15	0.125	-27.5515	34	7.8427e-05	99.3437	-25.8219	26.8	0.000102523	99.5623	1500	10	0.121255	57.2916	Operational
Lyostar II	5% Sucrose below Tc	2-ml	0.000478132	5% Sucrose below Tc	1.01527	2.0218	-15	0.15	-26.7142	33.2	8.05876e-05	99.1718	-25.0718	26.2	0.000105744	99.114	1500	10	0.124655	58.2768	Operational
Lyostar II	5% Sucrose below Tc	2-ml	0.000520435	5% Sucrose below Tc	1.01527	2.0218	-15	0.175	-25.9872	32.8	8.22038e-05	99.3524	-24.4298	26	0.000108337	99.4158	1500	10	0.127226	59.0217	Operational
Lyostar II	5% Sucrose below Tc	2-ml	0.000560564	5% Sucrose below Tc	1.01527	2.0218	-15	0.2	-25.342	32.6	8.33674e-05	99.4815	-23.8539	25.8	0.000110424	99.0733	1500	10	0.12911	59.5675	Operational
Lyostar II	5% Sucrose below Tc	2-ml	0.000598681	5% Sucrose below Tc	1.01527	2.0218	-15	0.225	-24.7555	32.4	8.41501e-05	99.0554	-23.3423	25.8	0.000112095	99.0195	1500	10	0.130417	59.9463	Operational
Lyostar II	5% Sucrose below Tc	2-ml	0.000634935	5% Sucrose below Tc	1.01527	2.0218	-15	0.25	-24.2325	32.6	8.46098e-05	99.4448	-22.8851	26	0.000113426	99.3484	1500	10	0.131237	60.1839	Operational
Lyostar II	5% Sucrose below Tc	2-ml	0.000669459	5% Sucrose below Tc	1.01527	2.0218	-15	0.275	-23.7485	32.8	8.47905e-05	99.4364	-22.4624	26.2	0.000114472	99.2985	1500	10	0.131638	60.3001	Operational
Lyostar II	5% Sucrose below Tc	2-ml	0.000702374	5% Sucrose below Tc	1.01527	2.0218	-15	0.3	-23.297	33	8.47321e-05	99.0759	-22.0804	26.6	0.000115282	99.7283	1500	10	0.131681	60.3125	Operational
Lyostar II	5% Sucrose below Tc	2-ml	0.000733789	5% Sucrose below Tc	1.01527	2.0218	-15	0.325	-22.881	33.4	8.44641e-05	99.0342	-21.7101	26.8	0.000115895	99.0352	1500	10	0.131411	60.2343	Operational
Lyostar II	5% Sucrose below Tc	2-ml	0.000763805	5% Sucrose below Tc	1.01527	2.0218	-15	0.35	-22.4961	34	8.40132e-05	99.3237	-21.3836	27.4	0.000116344	99.6689	1500	10	0.130869	60.0774	Operational
Lyostar II	5% Sucrose below Tc	2-ml	0.000792514	5% Sucrose below Tc	1.01527	2.0218	-15	0.375	-22.1307	34.6	8.34013e-05	99.3244	-21.0624	27.8	0.000116656	99.2231	1500	10	0.13009	59.8516	Operational
Lyostar II	5% Sucrose below Tc	2-ml	0.000819998	5% Sucrose below Tc	1.01527	2.0218	-15	0.4	-21.7824	35.2	8.26461e-05	99.0517	-20.767	28.4	0.000116859	99.2998	1500	10	0.129101	59.565	Operational
Lyostar II	5% Sucrose below Tc	2-ml	0.000871595	5% Sucrose below Tc	1.01527	2.0218	-15	0.45	-21.1496	37	8.077e-05	99.4959	-20.2217	29.8	0.000117012	99.4059	1500	10	0.126591	58.8378	Operational
Lyostar II	5% Sucrose below Tc	2-ml	0.000215141	5% Sucrose below Tc	1.01527	2.0218	-10	0.02	-32.0635	37.9667	6.62426e-05	99.437	-29.551	28.7667	8.55555e-05	99.0594	1500	10	0.102261	51.7881	Pmin exceeds chamber pressure
Lyostar II	5% Sucrose below Tc	2-ml	0.000261077	5% Sucrose below Tc	1.01527	2.0218	-10	0.04	-30.3477	34.1667	7.3273e-05	99.1569	-27.9784	26.1667	9.484e-05	99.2426	1500	10	0.113144	54.9416	Pmin exceeds chamber pressure
Lyostar II	5% Sucrose below Tc	2-ml	0.000304807	5% Sucrose below Tc	1.01527	2.0218	-10	0.06	-29.0009	31.7667	7.90597e-05	99.6038	-26.7376	24.3667	0.000102382	99.3125	1500	10	0.122088	57.5329	Operational
Lyostar II	5% Sucrose below Tc	2-ml	0.000346486	5% Sucrose below Tc	1.01527	2.0218	-10	0.08	-27.8825	29.7667	8.39634e-05	99.0708	-25.7265	23.1667	0.000108754	99.7727	1500	10	0.129664	59.7281	Operational
Lyostar II	5% Sucrose below Tc	2-ml	0.000386254	5% Sucrose below Tc	1.01527	2.0218	-10	0.1	-26.9497	28.5667	8.81426e-05	99.6697	-24.864	22.1667	0.000114199	99.6344	1500	10	0.136122	61.5994	Operational
Lyostar II	5% Sucrose below Tc	2-ml	0.000433472	5% Sucrose below Tc	1.01527	2.0218	-10	0.125	-25.9413	27.1667	9.25413e-05	99.195	-23.941	21.1667	0.000119978	99.081	1500	10	0.142927	63.5712	Operational
Lyostar II	5% Sucrose below Tc	2-ml	0.000478132	5% Sucrose below Tc	1.01527	2.0218	-10	0.15	-25.0923	26.3667	9.61918e-05	99.6848	-23.1669	20.5667	0.000124854	99.2603	1500	10	0.148587	65.2111	Operational
Lyostar II	5% Sucrose below Tc	2-ml	0.000520435	5% Sucrose below Tc	1.01527	2.0218	-10	0.175	-24.3367	25.5667	9.92296e-05	99.2131	-22.4979	20.1667	0.000129011	99.5808	1500	10	0.153312	66.58	Operational
Lyostar II	5% Sucrose below Tc	2-ml	0.000560564	5% Sucrose below Tc	1.01527	2.0218	-10	0.2	-23.6813	25.1667	0.00010176	99.6318	-21.8932	19.7667	0.000132589	99.2047	1500	10	0.157264	67.7253	Operational
Lyostar II	5% Sucrose below Tc	2-ml	0.000598681	5% Sucrose below Tc	1.01527	2.0218	-10	0.225	-23.0837	24.7667	0.000103863	99.4751	-21.3634	19.5667	0.000135694	99.3704	1500	10	0.160569	68.6828	Operational
Lyostar II	5% Sucrose below Tc	2-ml	0.000634935	5% Sucrose below Tc	1.01527	2.0218	-10	0.25	-22.5485	24.5667	0.000105604	99.7058	-20.8751	19.3667	0.000138407	99.0944	1500	10	0.163327	69.4819	Operational
Lyostar II	5% Sucrose below Tc	2-ml	0.000669459	5% Sucrose below Tc	1.01527	2.0218	-10	0.275	-22.0518	24.3667	0.000107036	99.55	-20.447	19.3667	0.000140799	99.5917	1500	10	0.165618	70.1459	Operational
Lyostar II	5% Sucrose below Tc	2-ml	0.000702374	5% Sucrose below Tc	1.01527	2.0218	-10	0.3	-21.5871	24.1667	0.000108202	99.0623	-20.0478	19.3667	0.000142922	99.791	1500	10	0.167511	70.6944	Operational
Lyostar II	5% Sucrose below Tc	2-ml	0.000733789	5% Sucrose below Tc	1.01527	2.0218	-10	0.325	-21.1668	24.1667	0.000109139	99.1845	-19.6727	19.3667	0.000144823	99.7297	1500	10	0.169061	71.1434	Operational
Lyostar II	5% Sucrose below Tc	2-ml	0.000763805	5% Sucrose below Tc	1.01527	2.0218	-10	0.35	-20.77	24.1667	0.000109876	99.066	-19.3181	19.3667	0.000146537	99.439	1500	10	0.170313	71.5062	Operational
Lyostar II	5% Sucrose below Tc	2-ml	0.000792514	5% Sucrose below Tc	1.01527	2.0218	-10	0.375	-20.4112	24.3667	0.00011044	99.6363	-19.0087	19.5667	0.000148099	100.116	1500	10	0.171308	71.7946	Operational
Lyostar II	5% Sucrose below Tc	2-ml	0.000819998	5% Sucrose below Tc	1.01527	2.0218	-10	0.4	-20.052	24.3667	0.000110852	99.1139	-18.6869	19.5667	0.000149536	99.4423	1500	10	0.172081	72.0185	Operational
Lyostar II	5% Sucrose below Tc	2-ml	0.000871595	5% Sucrose below Tc	1.01527	2.0218	-10	0.45	-19.4137	24.7667	0.000111297	99.3671	-18.1368	19.9667	0.000152127	99.9522	1500	10	0.17307	72.305	Operational
Lyostar II	5% Sucrose below Tc	2-ml	0.000215141	5% Sucrose below Tc	1.01527	2.0218	-5	0.02	-30.7229	32.8333	7.3047e-05	99.2477	-28.0514	24.7333	9.48467e-05	99.0892	1500	10	0.11284	54.8535	Pmin exceeds chamber pressure
Lyostar II	5% Sucrose below Tc	2-ml	0.000261077	5% Sucrose below Tc	1.01527	2.0218	-5	0.04	-28.9812	29.3333	8.16277e-05	99.1666	-26.4363	22.3333	0.000105968	99.4235	1500	10	0.126093	58.6933	Pmin exceeds chamber pressure
Lyostar II	5% Sucrose below Tc	2-ml	0.000304807	5% Sucrose below Tc	1.01527	2.0218	-5	0.06	-27.6037	26.9333	8.88362e-05	99.1855	-25.1555	20.6333	0.000115181	99.4932	1500	10	0.137206	61.9134	Pmin exceeds chamber pressure
Lyostar II	5% Sucrose below Tc	2-ml	0.000346486	5% Sucrose below Tc	1.01527	2.0218	-5	0.08	-26.4723	25.2333	9.50549e-05	99.3984	-24.0937	19.3333	0.000123076	99.1872	1500	10	0.146786	64.6891	Operational
Lyostar II	5% Sucrose below Tc	2-ml	0.000386254	5% Sucrose below Tc	1.01527	2.0218	-5	0.1	-25.5048	23.8333	0.000100462	99.0904	-23.206	18.4333	0.000129917	99.3782	1500	10	0.155111	67.1014	Operational
Lyostar II	5% Sucrose below Tc	2-ml	0.000433472	5% Sucrose below Tc	1.01527	2.0218	-5	0.125	-24.4851	22.6333	0.000106291	99.3265	-22.2553	17.5333	0.000137294	99.245	1500	10	0.164087	69.7023	Operational
Lyostar II	5% Sucrose below Tc	2-ml	0.000478132	5% Sucrose below Tc	1.01527	2.0218	-5	0.15	-23.6026	21.6333	0.000111275	99.0515	-21.4571	16.9333	0.000143628	99.5971	1500	10	0.171766	71.9271	Operational
Lyostar II	5% Sucrose below Tc	2-ml	0.000520435	5% Sucrose below Tc	1.01527	2.0218	-5	0.175	-22.8402	20.9333	0.000115565	99.1651	-20.7553	16.4333	0.000149127	99.6009	1500	10	0.178381	73.844	Operational
Lyostar II	5% Sucrose below Tc	2-ml	0.000560564	5% Sucrose below Tc	1.01527	2.0218	-5	0.2	-22.1706	20.4333	0.000119276	99.4987	-20.1328	16.0333	0.000153945	99.5029	1500	10	0.184114	75.505	Operational
Lyostar II	5% Sucrose below Tc	2-ml	0.000598681	5% Sucrose below Tc	1.01527	2.0218	-5	0.225	-21.5558	19.9333	0.000122499	99.1959	-19.5788	15.7333	0.000158203	99.4948	1500	10	0.189105	76.9511	Operational
Lyostar II	5% Sucrose below Tc	2-ml	0.000634935	5% Sucrose below Tc	1.01527	2.0218	-5	0.25	-21.0122	19.6333	0.000125308	99.4649	-19.0863	15.5333	0.000161996	99.727	1500	10	0.193466	78.2147	Operational
Lyostar II	5% Sucrose below Tc	2-ml	0.000669459	5% Sucrose below Tc	1.01527	2.0218	-5	0.275	-20.5054	19.3333	0.000127762	99.3203	-18.6259	15.3333	0.000165398	99.5691	1500	10	0.197289	79.3223	Operational
Lyostar II	5% Sucrose below Tc	2-ml	0.000702374	5% Sucrose below Tc	1.01527	2.0218	-5	0.3	-20.0443	19.1333	0.00012991	99.3965	-18.1916	15.1333	0.000168473	99.0761	1500	10	0.20065	80.2962	Operational
Lyostar II	5% Sucrose below Tc	2-ml	0.000733789	5% Sucrose below Tc	1.01527	2.0218	-5	0.325	-19.6092	18.9333	0.000131792	99.1807	-17.8049	15.0333	0.000171272	99.0653	1500	10	0.20361	81.154	Operational
Lyostar II	5% Sucrose below Tc	2-ml	0.000763805	5% Sucrose below Tc	1.01527	2.0218	-5	0.35	-19.2124	18.8333	0.000133444	99.3035	-17.4642	15.0333	0.000173837	99.6027	1500	10	0.206225	81.9117	Operational
Lyostar II	5% Sucrose below Tc	2-ml	0.000792514	5% Sucrose below Tc	1.01527	2.0218	-5	0.375	-18.8352	18.7333	0.000134894	99.2147	-17.114	14.9333	0.000176205	99.1633	1500	10	0.208537	82.5817	Operational
Lyostar II	5% Sucrose below Tc	2-ml	0.000819998	5% Sucrose below Tc	1.01527	2.0218	-5	0.4	-18.4919	18.7333	0.000136167	99.5433	-16.8055	14.9333	0.000178409	99.3378	1500	10	0.210587	83.1757	Operational
Lyostar II	5% Sucrose below Tc	2-ml	0.000871595	5% Sucrose below Tc	1.01527	2.0218	-5	0.45	-17.8314	18.6333	0.00013827	99.128	-16.2261	14.9333	0.000182416	99.2543	1500	10	0.214027	84.1723	Operational
Lyostar II	5% Sucrose below Tc	2-ml	0.000215141	5% Sucrose below Tc	1.01527	2.0218	0	0.02	-29.5	28.9	8.00492e-05	99.1761	-26.693	21.7	0.000104543	99.3237	1500	10	0.123748	58.014	Pmin exceeds chamber pressure
Lyostar II	5% Sucrose below Tc	2-ml	0.000261077	5% Sucrose below Tc	1.01527	2.0218	0	0.04	-27.7361	25.7	9.01303e-05	99.3052	-25.0296	19.4	0.000117492	99.2726	1500	10	0.1393	62.5201	Pmin exceeds chamber pressure
Lyostar II	5% Sucrose below Tc	2-ml	0.000304807	5% Sucrose below Tc	1.01527	2.0218	0	0.06	-26.3306	23.4	9.87139e-05	99.0659	-23.7082	17.8	0.000128361	99.186	1500	10	0.152518	66.35	Pmin exceeds chamber pressure
Lyostar II	5% Sucrose below Tc	2-ml	0.000346486	5% Sucrose below Tc	1.01527	2.0218	0	0.08	-25.1779	21.8	0.000106199	99.2423	-22.6307	16.7	0.000137752	99.5302	1500	10	0.164031	69.686	Operational
Lyostar II	5% Sucrose below Tc	2-ml	0.000386254	5% Sucrose below Tc	1.01527	2.0218	0	0.1	-24.2028	20.6	0.000112779	99.4849	-21.7056	15.8	0.000145956	99.3761	1500	10	0.174145	72.6164	Operational
Lyostar II	5% Sucrose below Tc	2-ml	0.000433472	5% Sucrose below Tc	1.01527	2.0218	0	0.125	-23.1571	19.4	0.000119964	99.4378	-20.7348	15	0.000154873	99.6028	1500	10	0.185182	75.8145	Operational
Lyostar II	5% Sucrose below Tc	2-ml	0.000478132	5% Sucrose below Tc	1.01527	2.0218	0	0.15	-22.264	18.5	0.000126197	99.4762	-19.8808	14.3	0.000162592	99.0622	1500	10	0.194755	78.5883	Operational
Lyostar II	5% Sucrose below Tc	2-ml	0.000520435	5% Sucrose below Tc	1.01527	2.0218	0	0.175	-21.4855	17.8	0.000131645	99.5242	-19.181	13.9	0.000169342	99.7673	1500	10	0.203121	81.0124	Operational
Lyostar II	5% Sucrose below Tc	2-ml	0.000560564	5% Sucrose below Tc	1.01527	2.0218	0	0.2	-20.7878	17.2	0.000136434	99.2885	-18.5366	13.5	0.000175295	99.6585	1500	10	0.21048	83.1445	Operational
Lyostar II	5% Sucrose below Tc	2-ml	0.000598681	5% Sucrose below Tc	1.01527	2.0218	0	0.225	-20.1798	16.8	0.000140666	99.6351	-17.9682	13.2	0.000180586	99.7411	1500	10	0.216987	85.0299	Operational
Lyostar II	5% Sucrose below Tc	2-ml	0.000634935	5% Sucrose below Tc	1.01527	2.0218	0	0.25	-19.613	16.4	0.000144421	99.4295	-17.433	12.9	0.000185322	99.2864	1500	10	0.222767	86.7048	Operational
Lyostar II	5% Sucrose below Tc	2-ml	0.000669459	5% Sucrose below Tc	1.01527	2.0218	0	0.275	-19.102	16.1	0.000147766	99.4455	-16.9636	12.7	0.000189589	99.3014	1500	10	0.227923	88.1987	Operational
Lyostar II	5% Sucrose below Tc	2-ml	0.000702374	5% Sucrose below Tc	1.01527	2.0218	0	0.3	-18.6188	15.8	0.000150756	99.0786	-16.5598	12.6	0.000193456	99.9117	1500	10	0.232539	89.5363	Operational
Lyostar II	5% Sucrose below Tc	2-ml	0.000733789	5% Sucrose below Tc	1.01527	2.0218	0	0.325	-18.1841	15.6	0.000153436	99.1069	-16.1338	12.4	0.000196982	99.2748	1500	10	0.236686	90.7377	Operational
Lyostar II	5% Sucrose below Tc	2-ml	0.000763805	5% Sucrose below Tc	1.01527	2.0218	0	0.35	-17.7968	15.5	0.000155845	99.6102	-15.7682	12.3	0.000200216	99.3515	1500	10	0.240423	91.8205	Operational
Lyostar II	5% Sucrose below Tc	2-ml	0.000792514	5% Sucrose below Tc	1.01527	2.0218	0	0.375	-17.4006	15.3	0.000158015	99.1448	-15.4177	12.2	0.000203198	99.2165	1500	10	0.243801	92.7992	Operational
Lyostar II	5% Sucrose below Tc	2-ml	0.000819998	5% Sucrose below Tc	1.01527	2.0218	0	0.4	-17.0476	15.2	0.000159976	99.2328	-15.1281	12.2	0.000205963	99.9103	1500	10	0.246862	93.6861	Operational
Lyostar II	5% Sucrose below Tc	2-ml	0.000871595	5% Sucrose below Tc	1.01527	2.0218	0	0.45	-16.4116	15.1	0.000163362	99.6994	-14.5356	12.1	0.00021096	99.843	1500	10	0.252183	95.2281	Operational
Lyostar II	5% Sucrose below Tc	2-ml	0.000215141	5% Sucrose below Tc	1.01527	2.0218	5	0.02	-28.3751	25.7667	8.72582e-05	99.0202	-25.4448	19.2667	0.000114641	99.2278	1500	10	0.134995	61.2727	Pmin exceeds chamber pressure
Lyostar II	5% Sucrose below Tc	2-ml	0.000261077	5% Sucrose below Tc	1.01527	2.0218	5	0.04	-26.5936	22.8667	9.88236e-05	99.4384	-23.7461	17.1667	0.000129447	99.2717	1500	10	0.152829	66.4402	Pmin exceeds chamber pressure
Lyostar II	5% Sucrose below Tc	2-ml	0.000304807	5% Sucrose below Tc	1.01527	2.0218	5	0.06	-25.1699	20.7667	0.000108768	99.3655	-22.3855	15.6667	0.000141997	99.0073	1500	10	0.168137	70.8757	Pmin exceeds chamber pressure
Lyostar II	5% Sucrose below Tc	2-ml	0.000346486	5% Sucrose below Tc	1.01527	2.0218	5	0.08	-23.9983	19.2667	0.000117503	99.5001	-21.2851	14.6667	0.000152908	99.4757	1500	10	0.181566	74.7667	Operational
Lyostar II	5% Sucrose below Tc	2-ml	0.000386254	5% Sucrose below Tc	1.01527	2.0218	5	0.1	-22.9947	18.0667	0.00012524	99.2845	-20.3428	13.8667	0.000162491	99.57	1500	10	0.193447	78.2093	Operational
Lyostar II	5% Sucrose below Tc	2-ml	0.000433472	5% Sucrose below Tc	1.01527	2.0218	5	0.125	-21.9328	16.9667	0.000133753	99.3445	-19.3274	13.0667	0.00017296	99.3431	1500	10	0.206511	81.9946	Operational
Lyostar II	5% Sucrose below Tc	2-ml	0.000478132	5% Sucrose below Tc	1.01527	2.0218	5	0.15	-21.0106	16.0667	0.000141204	99.0021	-18.4629	12.4667	0.000182065	99.2327	1500	10	0.217935	85.3046	Operational
Lyostar II	5% Sucrose below Tc	2-ml	0.000520435	5% Sucrose below Tc	1.01527	2.0218	5	0.175	-20.2324	15.4667	0.000147771	99.4701	-17.7423	12.0667	0.000190059	99.8079	1500	10	0.228	88.2209	Operational
Lyostar II	5% Sucrose below Tc	2-ml	0.000560564	5% Sucrose below Tc	1.01527	2.0218	5	0.2	-19.54	14.9667	0.000153594	99.7439	-17.0681	11.6667	0.000197941	99.493	1500	10	0.237044	90.8414	Operational
Lyostar II	5% Sucrose below Tc	2-ml	0.000598681	5% Sucrose below Tc	1.01527	2.0218	5	0.225	-18.8921	14.4667	0.000158785	99.2621	-16.4782	11.3667	0.00020575	99.4695	1500	10	0.245222	93.211	Operational
Lyostar II	5% Sucrose below Tc	2-ml	0.000634935	5% Sucrose below Tc	1.01527	2.0218	5	0.25	-18.3422	14.1667	0.000163431	99.7453	-15.9729	11.1667	0.000213076	99.9504	1500	10	0.252593	95.3467	Operational
Lyostar II	5% Sucrose below Tc	2-ml	0.000669459	5% Sucrose below Tc	1.01527	2.0218	5	0.275	-17.8236	13.8667	0.000167607	99.7561	-15.4927	10.9667	0.000219518	99.986	1500	10	0.259196	97.2602	Operational
Lyostar II	5% Sucrose below Tc	2-ml	0.000702374	5% Sucrose below Tc	1.01527	2.0218	5	0.3	-17.3291	13.5667	0.000171372	99.3518	-15.031	10.7667	0.000225122	99.6316	1500	10	0.26512	98.9766	Operational
Lyostar II	5% Sucrose below Tc	2-ml	0.000733789	5% Sucrose below Tc	1.01527	2.0218	5	0.325	-16.8926	13.3667	0.000174778	99.4601	-14.6514	10.6667	0.000230734	100.116	1500	10	0.27056	100.553	Operational
Lyostar II	5% Sucrose below Tc	2-ml	0.000763805	5% Sucrose below Tc	1.01527	2.0218	5	0.35	-16.4742	13.1667	0.000177868	99.2816	-14.2164	10.4667	0.000234856	99.1415	1500	10	0.27535	101.941	Operational
Lyostar II	5% Sucrose below Tc	2-ml	0.000792514	5% Sucrose below Tc	1.01527	2.0218	5	0.375	-16.1132	13.0667	0.000180678	99.7627	-13.8628	10.3667	0.000239199	99.1253	1500	10	0.279795	103.229	Operational
Lyostar II	5% Sucrose below Tc	2-ml	0.000819998	5% Sucrose below Tc	1.01527	2.0218	5	0.4	-15.723	12.8667	0.000183241	99.1166	-13.5961	10.3667	0.000243995	100.16	1500	10	0.283975	104.44	Operational
Lyostar II	5% Sucrose below Tc	2-ml	0.000871595	5% Sucrose below Tc	1.01527	2.0218	5	0.45	-15.0648	12.6667	0.00018773	99.1446	-12.9381	10.1667	0.000250172	99.2505	1500	10	0.290961	106.464	Operational
Lyostar II	5% Sucrose below Tc	2-ml	0.000215141	5% Sucrose below Tc	1.01527	2.0218	10	0.02	-27.3432	23.3333	9.46744e-05	99.2754	-24.2967	17.3333	0.000125127	99.1727	1500	10	0.146579	64.6294	Pmin exceeds chamber pressure
Lyostar II	5% Sucrose below Tc	2-ml	0.000261077	5% Sucrose below Tc	1.01527	2.0218	10	0.04	-25.5303	20.5333	0.000107731	99.1884	-22.572	15.4333	0.000141846	99.4523	1500	10	0.166713	70.4631	Pmin exceeds chamber pressure
Lyostar II	5% Sucrose below Tc	2-ml	0.000304807	5% Sucrose below Tc	1.01527	2.0218	10	0.06	-24.092	18.6333	0.000119045	99.3432	-21.1756	14.0333	0.000156133	99.0556	1500	10	0.184131	75.5099	Pmin exceeds chamber pressure
Lyostar II	5% Sucrose below Tc	2-ml	0.000346486	5% Sucrose below Tc	1.01527	2.0218	10	0.08	-22.9015	17.2333	0.000129039	99.4181	-20.0613	13.1333	0.000168615	99.7369	1500	10	0.199495	79.9616	Operational
Lyostar II	5% Sucrose below Tc	2-ml	0.000386254	5% Sucrose below Tc	1.01527	2.0218	10	0.1	-21.883	16.1333	0.000137938	99.2669	-19.0722	12.3333	0.000179679	99.2837	1500	10	0.213168	83.9233	Operational
Lyostar II	5% Sucrose below Tc	2-ml	0.000433472	5% Sucrose below Tc	1.01527	2.0218	10	0.125	-20.8098	15.1333	0.000147786	99.4827	-18.0462	11.6333	0.000194528	99.4075	1500	10	0.228691	88.4212	Operational
Lyostar II	5% Sucrose below Tc	2-ml	0.000478132	5% Sucrose below Tc	1.01527	2.0218	10	0.15	-19.882	14.3333	0.000156456	99.4185	-17.1908	11.1333	0.000208025	99.8883	1500	10	0.24242	92.3992	Operational
Lyostar II	5% Sucrose below Tc	2-ml	0.000520435	5% Sucrose below Tc	1.01527	2.0218	10	0.175	-19.0834	13.7333	0.000164142	99.6163	-16.3805	10.6333	0.000219683	99.1033	1500	10	0.254545	95.9123	Operational
Lyostar II	5% Sucrose below Tc	2-ml	0.000560564	5% Sucrose below Tc	1.01527	2.0218	10	0.2	-18.3712	13.2333	0.000170995	99.6483	-15.7329	10.3333	0.000230813	99.5973	1500	10	0.265465	99.0764	Operational
Lyostar II	5% Sucrose below Tc	2-ml	0.000598681	5% Sucrose below Tc	1.01527	2.0218	10	0.225	-17.738	12.8333	0.000177144	99.7639	-15.114	10.0333	0.000240579	99.353	1500	10	0.275231	101.906	Operational
Lyostar II	5% Sucrose below Tc	2-ml	0.000634935	5% Sucrose below Tc	1.01527	2.0218	10	0.25	-17.1343	12.4333	0.000183782	99.2278	-14.595	9.83333	0.000249875	99.7456	1500	10	0.285587	104.907	Operational
Lyostar II	5% Sucrose below Tc	2-ml	0.000669459	5% Sucrose below Tc	1.01527	2.0218	10	0.275	-16.6002	12.1333	0.000189961	99.0929	-14.0949	9.63333	0.000258105	99.6589	1500	10	0.295163	107.682	Operational
Lyostar II	5% Sucrose below Tc	2-ml	0.000702374	5% Sucrose below Tc	1.01527	2.0218	10	0.3	-16.1382	11.9333	0.000195839	99.5134	-13.6068	9.43333	0.000265309	99.1495	1500	10	0.304179	110.294	Operational
Lyostar II	5% Sucrose below Tc	2-ml	0.000733789	5% Sucrose below Tc	1.01527	2.0218	10	0.325	-15.6957	11.7333	0.000201135	99.5895	-13.2256	9.33333	0.0002727	99.6637	1500	10	0.312437	112.687	Operational
Lyostar II	5% Sucrose below Tc	2-ml	0.000763805	5% Sucrose below Tc	1.01527	2.0218	10	0.35	-15.268	11.5333	0.000205878	99.358	-12.8574	9.23333	0.000279355	99.9115	1500	10	0.319838	114.831	Operational
Lyostar II	5% Sucrose below Tc	2-ml	0.000792514	5% Sucrose below Tc	1.01527	2.0218	10	0.375	-14.9133	11.4333	0.000210617	99.9301	-12.4989	9.13333	0.000285309	99.9209	1500	10	0.327129	116.944	Operational
Lyostar II	5% Sucrose below Tc	2-ml	0.000819998	5% Sucrose below Tc	1.01527	2.0218	10	0.4	-14.508	11.2333	0.000214376	99.1964	-12.1476	9.03333	0.000290594	99.7165	1500	10	0.332997	118.644	Operational
Lyostar II	5% Sucrose below Tc	2-ml	0.000871595	5% Sucrose below Tc	1.01527	2.0218	10	0.45	-13.8527	11.0333	0.000221773	99.3533	-11.5804	8.93333	0.000300969	100.291	1500	10	0.344538	121.988	Operational
Lyostar II	5% Sucrose below Tc	2-ml	0.000215141	5% Sucrose below Tc	1.01527	2.0218	15	0.02	-26.3831	21.3	0.000102295	99.3485	-23.2418	15.8	0.000135987	99.3514	1500	10	0.158496	68.0823	Pmin exceeds chamber pressure
Lyostar II	5% Sucrose below Tc	2-ml	0.000261077	5% Sucrose below Tc	1.01527	2.0218	15	0.04	-24.5504	18.7	0.000116863	99.2725	-21.4759	14	0.00015469	99.3095	1500	10	0.180968	74.5936	Pmin exceeds chamber pressure
Lyostar II	5% Sucrose below Tc	2-ml	0.000304807	5% Sucrose below Tc	1.01527	2.0218	15	0.06	-23.0877	16.9	0.00012957	99.2077	-20.0842	12.8	0.000171113	99.6872	1500	10	0.200586	80.2778	Pmin exceeds chamber pressure
Lyostar II	5% Sucrose below Tc	2-ml	0.000346486	5% Sucrose below Tc	1.01527	2.0218	15	0.08	-21.8798	15.6	0.000140846	99.2585	-18.9248	11.9	0.000188083	99.7859	1500	10	0.218354	85.4261	Pmin exceeds chamber pressure
Lyostar II	5% Sucrose below Tc	2-ml	0.000386254	5% Sucrose below Tc	1.01527	2.0218	15	0.1	-20.8506	14.6	0.000150931	99.2374	-17.9323	11.2	0.000203536	99.7128	1500	10	0.234287	90.0426	Operational
Lyostar II	5% Sucrose below Tc	2-ml	0.000433472	5% Sucrose below Tc	1.01527	2.0218	15	0.125	-19.7727	13.7	0.000162142	99.6862	-16.8525	10.5	0.000220928	99.2683	1500	10	0.252031	95.184	Operational
Lyostar II	5% Sucrose below Tc	2-ml	0.000478132	5% Sucrose below Tc	1.01527	2.0218	15	0.15	-18.8081	12.9	0.000172434	99.1259	-15.9525	10	0.000236805	99.3025	1500	10	0.268307	99.9	Operational
Lyostar II	5% Sucrose below Tc	2-ml	0.000520435	5% Sucrose below Tc	1.01527	2.0218	15	0.175	-18.025	12.4	0.000183343	99.8598	-15.1638	9.6	0.000251188	99.2452	1500	10	0.285192	104.792	Operational
Lyostar II	5% Sucrose below Tc	2-ml	0.000560564	5% Sucrose below Tc	1.01527	2.0218	15	0.2	-17.2863	11.9	0.000193063	99.5682	-14.4882	9.3	0.000264497	99.4837	1500	10	0.300309	109.173	Operational
Lyostar II	5% Sucrose below Tc	2-ml	0.000598681	5% Sucrose below Tc	1.01527	2.0218	15	0.225	-16.6299	11.5	0.000201999	99.4147	-13.9351	9.1	0.000277184	100.34	1500	10	0.314276	113.219	Operational
Lyostar II	5% Sucrose below Tc	2-ml	0.000634935	5% Sucrose below Tc	1.01527	2.0218	15	0.25	-16.0568	11.2	0.00021035	99.6333	-13.2867	8.8	0.000287381	99.1305	1500	10	0.327079	116.929	Operational
Lyostar II	5% Sucrose below Tc	2-ml	0.000669459	5% Sucrose below Tc	1.01527	2.0218	15	0.275	-15.5037	10.9	0.000217837	99.3045	-12.8789	8.7	0.000298639	100.353	1500	10	0.338876	120.347	Operational
Lyostar II	5% Sucrose below Tc	2-ml	0.000702374	5% Sucrose below Tc	1.01527	2.0218	15	0.3	-15.035	10.7	0.000225036	99.6422	-12.3585	8.5	0.000307473	99.6369	1500	10	0.349919	123.547	Operational
Lyostar II	5% Sucrose below Tc	2-ml	0.000733789	5% Sucrose below Tc	1.01527	2.0218	15	0.325	-14.5814	10.5	0.00023155	99.6116	-11.9755	8.4	0.000316729	100.133	1500	10	0.360102	126.498	Operational
Lyostar II	5% Sucrose below Tc	2-ml	0.000763805	5% Sucrose below Tc	1.01527	2.0218	15	0.35	-14.1384	10.3	0.000237413	99.2506	-11.6014	8.3	0.000325113	100.345	1500	10	0.369274	129.155	Operational
Lyostar II	5% Sucrose below Tc	2-ml	0.000792514	5% Sucrose below Tc	1.01527	2.0218	15	0.375	-13.787	10.2	0.000243365	99.8393	-11.2324	8.2	0.000332653	100.301	1500	10	0.378441	131.811	Operational
Lyostar II	5% Sucrose below Tc	2-ml	0.000819998	5% Sucrose below Tc	1.01527	2.0218	15	0.4	-13.4474	10.1	0.000248835	100.213	-10.8661	8.1	0.000339383	100.028	1500	10	0.386834	134.243	Operational
Lyostar II	5% Sucrose below Tc	2-ml	0.000871595	5% Sucrose below Tc	1.01527	2.0218	15	0.45	-12.6976	9.8	0.000257521	99.0721	-10.3073	8	0.000352945	100.683	1500	10	0.400595	138.23	Operational
Lyostar II	5% Sucrose below Tc	2-ml	0.000215141	5% Sucrose below Tc	1.01527	2.0218	20	0.02	-25.4824	19.5667	0.000110113	99.1921	-22.2717	14.5667	0.000147206	99.7443	1500	10	0.170734	71.6282	Pmin exceeds chamber pressure
Lyostar II	5% Sucrose below Tc	2-ml	0.000261077	5% Sucrose below Tc	1.01527	2.0218	20	0.04	-23.6328	17.1667	0.000126224	99.2145	-20.4695	12.8667	0.000169061	99.4734	1500	10	0.195761	78.8797	Pmin exceeds chamber pressure
Lyostar II	5% Sucrose below Tc	2-ml	0.000304807	5% Sucrose below Tc	1.01527	2.0218	20	0.06	-22.1713	15.5667	0.000140356	99.6602	-19.0129	11.6667	0.000190274	99.0086	1500	10	0.218021	85.3296	Pmin exceeds chamber pressure
Lyostar II	5% Sucrose below Tc	2-ml	0.000346486	5% Sucrose below Tc	1.01527	2.0218	20	0.08	-20.9231	14.2667	0.000152947	99.0449	-17.845	10.8667	0.000209817	99.3877	1500	10	0.237951	91.1044	Pmin exceeds chamber pressure
Lyostar II	5% Sucrose below Tc	2-ml	0.000386254	5% Sucrose below Tc	1.01527	2.0218	20	0.1	-19.8894	13.3667	0.000164356	99.2465	-16.8632	10.2667	0.000227831	99.8279	1500	10	0.256055	96.35	Operational
Lyostar II	5% Sucrose below Tc	2-ml	0.000433472	5% Sucrose below Tc	1.01527	2.0218	20	0.125	-18.771	12.4667	0.000179277	99.1212	-15.8	9.66667	0.000248308	99.9755	1500	10	0.27927	103.076	Operational
Lyostar II	5% Sucrose below Tc	2-ml	0.000478132	5% Sucrose below Tc	1.01527	2.0218	20	0.15	-17.8604	11.8667	0.000193103	99.9115	-14.8514	9.16667	0.000266633	99.5484	1500	10	0.300684	109.281	Operational
Lyostar II	5% Sucrose below Tc	2-ml	0.000520435	5% Sucrose below Tc	1.01527	2.0218	20	0.175	-16.997	11.2667	0.000205394	99.3012	-14.0139	8.76667	0.00028325	99.0699	1500	10	0.31977	114.811	Operational
Lyostar II	5% Sucrose below Tc	2-ml	0.000560564	5% Sucrose below Tc	1.01527	2.0218	20	0.2	-16.2862	10.8667	0.000216981	99.6901	-13.4261	8.56667	0.000299818	100.506	1500	10	0.337897	120.064	Operational
Lyostar II	5% Sucrose below Tc	2-ml	0.000598681	5% Sucrose below Tc	1.01527	2.0218	20	0.225	-15.5999	10.4667	0.000227353	99.2159	-12.7218	8.26667	0.000313458	99.6128	1500	10	0.353945	124.714	Operational
Lyostar II	5% Sucrose below Tc	2-ml	0.000634935	5% Sucrose below Tc	1.01527	2.0218	20	0.25	-15.0046	10.1667	0.000237088	99.1938	-12.1558	8.06667	0.00032669	99.626	1500	10	0.369073	129.097	Operational
Lyostar II	5% Sucrose below Tc	2-ml	0.000669459	5% Sucrose below Tc	1.01527	2.0218	20	0.275	-14.5097	9.96667	0.000246445	99.847	-11.5892	7.86667	0.000338384	99.0822	1500	10	0.383459	133.265	Operational
Lyostar II	5% Sucrose below Tc	2-ml	0.000702374	5% Sucrose below Tc	1.01527	2.0218	20	0.3	-14.0312	9.76667	0.000254977	100.061	-11.1901	7.76667	0.000350535	99.8368	1500	10	0.396799	137.131	Operational
Lyostar II	5% Sucrose below Tc	2-ml	0.000733789	5% Sucrose below Tc	1.01527	2.0218	20	0.325	-13.5623	9.56667	0.000262711	99.8811	-10.7996	7.66667	0.000361629	100.256	1500	10	0.408904	140.638	Operational
Lyostar II	5% Sucrose below Tc	2-ml	0.000763805	5% Sucrose below Tc	1.01527	2.0218	20	0.35	-13.0982	9.36667	0.000269676	99.3456	-10.4125	7.56667	0.000371691	100.373	1500	10	0.419816	143.8	Operational
Lyostar II	5% Sucrose below Tc	2-ml	0.000792514	5% Sucrose below Tc	1.01527	2.0218	20	0.375	-12.7479	9.26667	0.000276851	99.908	-10.0249	7.46667	0.000380746	100.218	1500	10	0.430861	147	Operational
Lyostar II	5% Sucrose below Tc	2-ml	0.000819998	5% Sucrose below Tc	1.01527	2.0218	20	0.4	-12.4068	9.16667	0.000283468	100.245	-9.6344	7.36667	0.000388827	99.8154	1500	10	0.441006	149.94	Operational
Lyostar II	5% Sucrose below Tc	2-ml	0.000871595	5% Sucrose below Tc	1.01527	2.0218	20	0.45	-11.7419	8.96667	0.000295123	100.321	-9.073	7.26667	0.000405463	100.437	1500	10	0.459236	155.222	Operational
Lyostar II	5% Sucrose below Tc	2-ml	0.000215141	5% Sucrose below Tc	1.01527	2.0218	25	0.02	-24.6419	18.1333	0.000118122	99.1784	-21.3334	13.4333	0.000159501	99.2742	1500	10	0.18339	75.2953	Pmin exceeds chamber pressure
Lyostar II	5% Sucrose below Tc	2-ml	0.000261077	5% Sucrose below Tc	1.01527	2.0218	25	0.04	-22.7844	15.9333	0.000135811	99.4722	-19.5345	11.9333	0.000186043	99.6702	1500	10	0.211251	83.3679	Pmin exceeds chamber pressure
Lyostar II	5% Sucrose below Tc	2-ml	0.000304807	5% Sucrose below Tc	1.01527	2.0218	25	0.06	-21.2778	14.3333	0.000151406	99.1288	-18.0631	10.8333	0.000210028	99.3694	1500	10	0.235903	90.5108	Pmin exceeds chamber pressure
Lyostar II	5% Sucrose below Tc	2-ml	0.000346486	5% Sucrose below Tc	1.01527	2.0218	25	0.08	-20.0505	13.2333	0.00016651	99.3903	-16.8383	10.0333	0.000231956	99.1066	1500	10	0.259582	97.3719	Pmin exceeds chamber pressure
Lyostar II	5% Sucrose below Tc	2-ml	0.000386254	5% Sucrose below Tc	1.01527	2.0218	25	0.1	-18.9793	12.3333	0.000181208	99.0514	-15.8922	9.53333	0.000252732	100.263	1500	10	0.28254	104.024	Pmin exceeds chamber pressure
Lyostar II	5% Sucrose below Tc	2-ml	0.000433472	5% Sucrose below Tc	1.01527	2.0218	25	0.125	-17.8656	11.5333	0.00019821	99.2867	-14.7692	8.93333	0.000275838	99.8337	1500	10	0.308959	111.679	Operational
Lyostar II	5% Sucrose below Tc	2-ml	0.000478132	5% Sucrose below Tc	1.01527	2.0218	25	0.15	-16.9238	10.9333	0.000213828	99.6577	-13.8788	8.53333	0.000297445	100.348	1500	10	0.333284	118.727	Operational
Lyostar II	5% Sucrose below Tc	2-ml	0.000520435	5% Sucrose below Tc	1.01527	2.0218	25	0.175	-16.0868	10.4333	0.000228099	99.6938	-12.9858	8.13333	0.000316326	99.4304	1500	10	0.355383	125.13	Operational
Lyostar II	5% Sucrose below Tc	2-ml	0.000560564	5% Sucrose below Tc	1.01527	2.0218	25	0.2	-15.3507	10.0333	0.000241286	99.7784	-12.3876	7.93333	0.000335351	100.691	1500	10	0.376038	131.115	Operational
Lyostar II	5% Sucrose below Tc	2-ml	0.000598681	5% Sucrose below Tc	1.01527	2.0218	25	0.225	-14.7211	9.73333	0.000253672	100.236	-11.62	7.63333	0.000350801	99.3835	1500	10	0.395077	136.632	Operational
Lyostar II	5% Sucrose below Tc	2-ml	0.000634935	5% Sucrose below Tc	1.01527	2.0218	25	0.25	-14.1045	9.43333	0.000264857	99.9839	-11.0141	7.43333	0.000365889	99.1207	1500	10	0.412441	141.663	Operational
Lyostar II	5% Sucrose below Tc	2-ml	0.000669459	5% Sucrose below Tc	1.01527	2.0218	25	0.275	-13.4894	9.13333	0.000274866	99.099	-10.6069	7.33333	0.000381421	100.212	1500	10	0.428282	146.253	Operational
Lyostar II	5% Sucrose below Tc	2-ml	0.000702374	5% Sucrose below Tc	1.01527	2.0218	25	0.3	-12.9886	8.93333	0.000284628	99.1069	-10.2088	7.23333	0.0003957	100.906	1500	10	0.443602	150.692	Operational
Lyostar II	5% Sucrose below Tc	2-ml	0.000733789	5% Sucrose below Tc	1.01527	2.0218	25	0.325	-12.6206	8.83333	0.000294478	100.205	-9.5677	7.03333	0.000405871	99.1535	1500	10	0.458426	154.987	Operational
Lyostar II	5% Sucrose below Tc	2-ml	0.000763805	5% Sucrose below Tc	1.01527	2.0218	25	0.35	-12.1289	8.63333	0.000302517	99.4596	-9.1527	6.93333	0.000417402	99.1057	1500	10	0.471009	158.633	Operational
Lyostar II	5% Sucrose below Tc	2-ml	0.000792514	5% Sucrose below Tc	1.01527	2.0218	25	0.375	-11.7765	8.53333	0.000310909	99.9625	-9.0029	6.93333	0.000431191	100.973	1500	10	0.484405	162.514	Operational
Lyostar II	5% Sucrose below Tc	2-ml	0.000819998	5% Sucrose below Tc	1.01527	2.0218	25	0.4	-11.4301	8.43333	0.000318661	100.229	-8.584	6.83333	0.000440648	100.426	1500	10	0.49629	165.958	Operational
Lyostar II	5% Sucrose below Tc	2-ml	0.000871595	5% Sucrose below Tc	1.01527	2.0218	25	0.45	-10.7448	8.23333	0.000332341	100.13	-8.021	6.73333	0.000460524	100.987	1500	10	0.517738	172.173	Operational
Lyostar II	5% Sucrose below Tc	2-ml	0.000215141	5% Sucrose below Tc	1.01527	2.0218	30	0.02	-23.8487	16.9	0.000126313	99.0676	-20.5001	12.6	0.000173845	99.8772	1500	10	0.196599	79.1226	Pmin exceeds chamber pressure
Lyostar II	5% Sucrose below Tc	2-ml	0.000261077	5% Sucrose below Tc	1.01527	2.0218	30	0.04	-21.9623	14.8	0.00014562	99.044	-18.6295	11.1	0.000203149	99.3132	1500	10	0.227059	87.9484	Pmin exceeds chamber pressure
Lyostar II	5% Sucrose below Tc	2-ml	0.000304807	5% Sucrose below Tc	1.01527	2.0218	30	0.06	-20.4711	13.4	0.000164106	99.4469	-17.1478	10.1	0.00022995	99.2477	1500	10	0.256035	96.3442	Pmin exceeds chamber pressure
Lyostar II	5% Sucrose below Tc	2-ml	0.000346486	5% Sucrose below Tc	1.01527	2.0218	30	0.08	-19.2008	12.3	0.00018185	99.0745	-15.9428	9.4	0.000254712	99.5473	1500	10	0.283704	104.361	Pmin exceeds chamber pressure
Lyostar II	5% Sucrose below Tc	2-ml	0.000386254	5% Sucrose below Tc	1.01527	2.0218	30	0.1	-18.1356	11.5	0.000198333	99.1102	-14.959	8.9	0.000277867	100.273	1500	10	0.309429	111.815	Pmin exceeds chamber pressure
Lyostar II	5% Sucrose below Tc	2-ml	0.000433472	5% Sucrose below Tc	1.01527	2.0218	30	0.125	-17.0444	10.8	0.000217533	99.8767	-13.7561	8.3	0.000303492	99.1783	1500	10	0.339193	120.439	Operational
Lyostar II	5% Sucrose below Tc	2-ml	0.000478132	5% Sucrose below Tc	1.01527	2.0218	30	0.15	-16.0681	10.2	0.000234965	99.8201	-12.8025	7.9	0.000327464	99.1807	1500	10	0.366322	128.3	Operational
Lyostar II	5% Sucrose below Tc	2-ml	0.000520435	5% Sucrose below Tc	1.01527	2.0218	30	0.175	-15.1919	9.7	0.00025089	99.4367	-11.9994	7.6	0.000349749	99.4487	1500	10	0.391163	135.498	Operational
Lyostar II	5% Sucrose below Tc	2-ml	0.000560564	5% Sucrose below Tc	1.01527	2.0218	30	0.2	-14.4176	9.3	0.000265605	99.1436	-11.3803	7.4	0.000371164	100.481	1500	10	0.414241	142.184	Operational
Lyostar II	5% Sucrose below Tc	2-ml	0.000598681	5% Sucrose below Tc	1.01527	2.0218	30	0.225	-13.7569	9	0.000279446	99.2946	-10.759	7.2	0.000390451	100.702	1500	10	0.43582	148.437	Operational
Lyostar II	5% Sucrose below Tc	2-ml	0.000634935	5% Sucrose below Tc	1.01527	2.0218	30	0.25	-13.2278	8.8	0.000292785	100.194	-10.1177	7	0.000407579	100.199	1500	10	0.456396	154.399	Operational
Lyostar II	5% Sucrose below Tc	2-ml	0.000669459	5% Sucrose below Tc	1.01527	2.0218	30	0.275	-12.7105	8.6	0.00030501	100.542	-9.4457	6.8	0.000422543	99.0529	1500	10	0.475145	159.831	Operational
Lyostar II	5% Sucrose below Tc	2-ml	0.000702374	5% Sucrose below Tc	1.01527	2.0218	30	0.3	-12.195	8.4	0.000316144	100.394	-9.0234	6.7	0.000438571	99.5765	1500	10	0.49258	164.883	Operational
Lyostar II	5% Sucrose below Tc	2-ml	0.000733789	5% Sucrose below Tc	1.01527	2.0218	30	0.325	-11.6743	8.2	0.000326208	99.7968	-8.5953	6.6	0.000453161	99.7255	1500	10	0.508355	169.454	Operational
Lyostar II	5% Sucrose below Tc	2-ml	0.000763805	5% Sucrose below Tc	1.01527	2.0218	30	0.35	-11.3163	8.1	0.000336635	100.517	-8.156	6.5	0.000466329	99.5356	1500	10	0.524407	174.105	Operational
Lyostar II	5% Sucrose below Tc	2-ml	0.000792514	5% Sucrose below Tc	1.01527	2.0218	30	0.375	-10.7811	7.9	0.000344764	99.1919	-7.7019	6.4	0.000478098	99.0389	1500	10	0.537145	177.796	Operational
Lyostar II	5% Sucrose below Tc	2-ml	0.000819998	5% Sucrose below Tc	1.01527	2.0218	30	0.4	-10.4209	7.8	0.000353569	99.3417	-7.5932	6.4	0.000493252	100.782	1500	10	0.551306	181.899	Operational
Lyostar II	5% Sucrose below Tc	2-ml	0.000871595	5% Sucrose below Tc	1.01527	2.0218	30	0.45	-9.9076	7.7	0.000371045	100.88	-7.0186	6.3	0.000516276	101.23	1500	10	0.578352	189.735	Operational
Lyostar II	5% Sucrose below Tc	2-ml	0.000215141	5% Sucrose below Tc	1.01527	2.0218	35	0.02	-23.1056	15.8667	0.000134677	99.1206	-19.6591	11.7667	0.000188162	99.2706	1500	10	0.210038	83.0166	Pmin exceeds chamber pressure
Lyostar II	5% Sucrose below Tc	2-ml	0.000261077	5% Sucrose below Tc	1.01527	2.0218	35	0.04	-21.2115	13.9167	0.000156549	99.2735	-17.7872	10.4167	0.000220518	99.1801	1500	10	0.244419	92.9783	Pmin exceeds chamber pressure
Lyostar II	5% Sucrose below Tc	2-ml	0.000304807	5% Sucrose below Tc	1.01527	2.0218	35	0.06	-19.6945	12.5667	0.000177838	99.377	-16.3151	9.51667	0.000250275	99.5368	1500	10	0.277622	102.599	Pmin exceeds chamber pressure
Lyostar II	5% Sucrose below Tc	2-ml	0.000346486	5% Sucrose below Tc	1.01527	2.0218	35	0.08	-18.4264	11.5667	0.000197468	99.3022	-15.047	8.81667	0.000277466	99.2135	1500	10	0.308202	111.459	Pmin exceeds chamber pressure
Lyostar II	5% Sucrose below Tc	2-ml	0.000386254	5% Sucrose below Tc	1.01527	2.0218	35	0.1	-17.3525	10.8167	0.000215708	99.3507	-14.0043	8.31667	0.000302868	99.404	1500	10	0.336636	119.698	Pmin exceeds chamber pressure
Lyostar II	5% Sucrose below Tc	2-ml	0.000433472	5% Sucrose below Tc	1.01527	2.0218	35	0.125	-16.1782	10.0667	0.000236647	99.0048	-12.857	7.81667	0.000331935	99.2235	1500	10	0.369264	129.152	Pmin exceeds chamber pressure
Lyostar II	5% Sucrose below Tc	2-ml	0.000478132	5% Sucrose below Tc	1.01527	2.0218	35	0.15	-15.192	9.51667	0.000255999	99.0257	-11.935	7.46667	0.00035908	99.6559	1500	10	0.39946	137.902	Operational
Lyostar II	5% Sucrose below Tc	2-ml	0.000520435	5% Sucrose below Tc	1.01527	2.0218	35	0.175	-14.372	9.11667	0.000274096	99.5306	-11.0852	7.16667	0.000383773	99.567	1500	10	0.427596	146.054	Operational
Lyostar II	5% Sucrose below Tc	2-ml	0.000560564	5% Sucrose below Tc	1.01527	2.0218	35	0.2	-13.619	8.76667	0.000290728	99.5971	-10.3124	6.91667	0.000406433	99.309	1500	10	0.453447	153.544	Operational
Lyostar II	5% Sucrose below Tc	2-ml	0.000598681	5% Sucrose below Tc	1.01527	2.0218	35	0.225	-12.9296	8.46667	0.000306094	99.4729	-9.6329	6.71667	0.000427561	99.1808	1500	10	0.477361	160.473	Operational
Lyostar II	5% Sucrose below Tc	2-ml	0.000634935	5% Sucrose below Tc	1.01527	2.0218	35	0.25	-12.3075	8.21667	0.000320417	99.3711	-9.0691	6.56667	0.000447724	99.4387	1500	10	0.499721	166.952	Operational
Lyostar II	5% Sucrose below Tc	2-ml	0.000669459	5% Sucrose below Tc	1.01527	2.0218	35	0.275	-11.7606	8.01667	0.000333933	99.4755	-8.4819	6.41667	0.000465778	99.1088	1500	10	0.520677	173.024	Operational
Lyostar II	5% Sucrose below Tc	2-ml	0.000702374	5% Sucrose below Tc	1.01527	2.0218	35	0.3	-11.2071	7.81667	0.000346204	99.0584	-8.0402	6.31667	0.000483715	99.4894	1500	10	0.539933	178.604	Operational
Lyostar II	5% Sucrose below Tc	2-ml	0.000733789	5% Sucrose below Tc	1.01527	2.0218	35	0.325	-10.7389	7.66667	0.000358024	99.0872	-7.5835	6.21667	0.000499988	99.4754	1500	10	0.558331	183.934	Operational
Lyostar II	5% Sucrose below Tc	2-ml	0.000763805	5% Sucrose below Tc	1.01527	2.0218	35	0.35	-10.3701	7.56667	0.000369665	99.6907	-7.1063	6.11667	0.000514608	99.1038	1500	10	0.576239	189.123	Operational
Lyostar II	5% Sucrose below Tc	2-ml	0.000792514	5% Sucrose below Tc	1.01527	2.0218	35	0.375	-9.8907	7.41667	0.000379506	99.0347	-6.8192	6.06667	0.000530309	99.7646	1500	10	0.59188	193.655	Operational
Lyostar II	5% Sucrose below Tc	2-ml	0.000819998	5% Sucrose below Tc	1.01527	2.0218	35	0.4	-9.515	7.31667	0.000389381	99.0661	-6.5277	6.01667	0.000544876	100.2	1500	10	0.607396	198.151	Operational
Lyostar II	5% Sucrose below Tc	2-ml	0.000871595	5% Sucrose below Tc	1.01527	2.0218	35	0.45	-8.8762	7.16667	0.000407943	99.4814	-5.6709	5.86667	0.000567212	99.0049	1500	10	0.635805	206.382	Operational
Lyostar II	5% Sucrose below Tc	2-ml	0.000215141	5% Sucrose below Tc	1.01527	2.0218	40	0.02	-22.4059	14.9833	0.00014322	99.2432	-18.9066	11.1333	0.000202784	99.4976	1500	10	0.223765	86.9938	Pmin exceeds chamber pressure
Lyostar II	5% Sucrose below Tc	2-ml	0.000261077	5% Sucrose below Tc	1.01527	2.0218	40	0.04	-20.4934	13.1333	0.000168474	99.2899	-16.9886	9.83333	0.00023807	99.0236	1500	10	0.26315	98.4058	Pmin exceeds chamber pressure
Lyostar II	5% Sucrose below Tc	2-ml	0.000304807	5% Sucrose below Tc	1.01527	2.0218	40	0.06	-18.9473	11.8333	0.000191666	99.0989	-15.4907	8.98333	0.00027064	99.2754	1500	10	0.299345	108.893	Pmin exceeds chamber pressure
Lyostar II	5% Sucrose below Tc	2-ml	0.000346486	5% Sucrose below Tc	1.01527	2.0218	40	0.08	-17.6907	10.9333	0.000213229	99.4267	-14.2069	8.33333	0.000300529	99.0081	1500	10	0.332939	118.627	Pmin exceeds chamber pressure
Lyostar II	5% Sucrose below Tc	2-ml	0.000386254	5% Sucrose below Tc	1.01527	2.0218	40	0.1	-16.6122	10.2333	0.000233259	99.5408	-13.1787	7.88333	0.000328668	99.491	1500	10	0.3642	127.685	Pmin exceeds chamber pressure
Lyostar II	5% Sucrose below Tc	2-ml	0.000433472	5% Sucrose below Tc	1.01527	2.0218	40	0.125	-15.4307	9.53333	0.000256311	99.2619	-12.0523	7.43333	0.000361034	99.6529	1500	10	0.400175	138.109	Pmin exceeds chamber pressure
Lyostar II	5% Sucrose below Tc	2-ml	0.000478132	5% Sucrose below Tc	1.01527	2.0218	40	0.15	-14.4575	9.03333	0.000277754	99.5347	-11.0781	7.08333	0.000390777	99.683	1500	10	0.433585	147.789	Operational
Lyostar II	5% Sucrose below Tc	2-ml	0.000520435	5% Sucrose below Tc	1.01527	2.0218	40	0.175	-13.6065	8.63333	0.000297604	99.7089	-10.1644	6.78333	0.000417743	99.186	1500	10	0.464427	156.726	Operational
Lyostar II	5% Sucrose below Tc	2-ml	0.000560564	5% Sucrose below Tc	1.01527	2.0218	40	0.2	-12.8153	8.28333	0.00031582	99.4374	-9.4755	6.58333	0.000443774	99.6766	1500	10	0.492924	164.983	Operational
Lyostar II	5% Sucrose below Tc	2-ml	0.000598681	5% Sucrose below Tc	1.01527	2.0218	40	0.225	-12.1709	8.03333	0.000333181	99.8399	-8.7471	6.38333	0.000466972	99.2638	1500	10	0.51984	172.782	Operational
Lyostar II	5% Sucrose below Tc	2-ml	0.000634935	5% Sucrose below Tc	1.01527	2.0218	40	0.25	-11.5161	7.78333	0.000348922	99.4781	-8.1461	6.23333	0.000489145	99.2973	1500	10	0.544416	179.903	Operational
Lyostar II	5% Sucrose below Tc	2-ml	0.000669459	5% Sucrose below Tc	1.01527	2.0218	40	0.275	-10.9412	7.58333	0.000363788	99.3611	-7.708	6.13333	0.000511048	100.019	1500	10	0.567772	186.67	Operational
Lyostar II	5% Sucrose below Tc	2-ml	0.000702374	5% Sucrose below Tc	1.01527	2.0218	40	0.3	-10.4612	7.43333	0.000378078	99.6623	-7.2521	6.03333	0.000531051	100.279	1500	10	0.590063	193.129	Operational
Lyostar II	5% Sucrose below Tc	2-ml	0.000733789	5% Sucrose below Tc	1.01527	2.0218	40	0.325	-9.9726	7.28333	0.000391164	99.5314	-6.7696	5.93333	0.000549138	100.122	1500	10	0.610442	199.034	Operational
Lyostar II	5% Sucrose below Tc	2-ml	0.000763805	5% Sucrose below Tc	1.01527	2.0218	40	0.35	-9.4695	7.13333	0.000403066	99.0071	-6.2553	5.83333	0.000565316	99.5856	1500	10	0.628936	204.392	Operational
Lyostar II	5% Sucrose below Tc	2-ml	0.000792514	5% Sucrose below Tc	1.01527	2.0218	40	0.375	-9.0832	7.03333	0.00041495	99.1881	-5.9691	5.78333	0.000582934	100.196	1500	10	0.647622	209.806	Operational
Lyostar II	5% Sucrose below Tc	2-ml	0.000819998	5% Sucrose below Tc	1.01527	2.0218	40	0.4	-8.6896	6.93333	0.000425897	99.097	-5.3946	5.68333	0.000595613	99.0379	1500	10	0.664303	214.64	Operational
Lyostar II	5% Sucrose below Tc	2-ml	0.000871595	5% Sucrose below Tc	1.01527	2.0218	40	0.45	-8.0271	6.78333	0.000446536	99.331	-4.7312	5.58333	0.000623839	99.0769	1500	10	0.6964	223.94	Operational
Lyostar II	5% Sucrose below Tc	2-ml	0.000215141	5% Sucrose below Tc	1.01527	2.0218	45	0.02	-21.7381	14.2	0.000153162	99.2479	-18.1703	10.55	0.000217461	99.306	1500	10	0.239388	91.5208	Pmin exceeds chamber pressure
Lyostar II	5% Sucrose below Tc	2-ml	0.000261077	5% Sucrose below Tc	1.01527	2.0218	45	0.04	-19.8096	12.45	0.000180494	99.2527	-16.2467	9.35	0.000255858	99.0835	1500	10	0.282046	103.881	Pmin exceeds chamber pressure
Lyostar II	5% Sucrose below Tc	2-ml	0.000304807	5% Sucrose below Tc	1.01527	2.0218	45	0.06	-18.2661	11.25	0.000205708	99.3277	-14.734	8.55	0.000291336	99.3348	1500	10	0.321407	115.286	Pmin exceeds chamber pressure
Lyostar II	5% Sucrose below Tc	2-ml	0.000346486	5% Sucrose below Tc	1.01527	2.0218	45	0.08	-16.9622	10.35	0.000229017	99.0765	-13.4518	7.95	0.000324063	99.2528	1500	10	0.357782	125.825	Pmin exceeds chamber pressure
Lyostar II	5% Sucrose below Tc	2-ml	0.000386254	5% Sucrose below Tc	1.01527	2.0218	45	0.1	-15.8789	9.7	0.000250839	99.2789	-12.3672	7.5	0.000354555	99.2733	1500	10	0.391816	135.687	Pmin exceeds chamber pressure
Lyostar II	5% Sucrose below Tc	2-ml	0.000433472	5% Sucrose below Tc	1.01527	2.0218	45	0.125	-14.6911	9.05	0.000276011	99.0984	-11.2783	7.1	0.000390345	99.8747	1500	10	0.431167	147.089	Pmin exceeds chamber pressure
Lyostar II	5% Sucrose below Tc	2-ml	0.000478132	5% Sucrose below Tc	1.01527	2.0218	45	0.15	-13.7377	8.6	0.000299585	99.6783	-10.2379	6.75	0.000422602	99.4684	1500	10	0.46783	157.712	Pmin exceeds chamber pressure
Lyostar II	5% Sucrose below Tc	2-ml	0.000520435	5% Sucrose below Tc	1.01527	2.0218	45	0.175	-12.8441	8.2	0.00032113	99.4776	-9.4052	6.5	0.000453058	99.692	1500	10	0.501484	167.463	Operational
Lyostar II	5% Sucrose below Tc	2-ml	0.000560564	5% Sucrose below Tc	1.01527	2.0218	45	0.2	-12.0942	7.9	0.000341407	99.7013	-8.6805	6.3	0.000481491	99.9322	1500	10	0.533123	176.63	Operational
Lyostar II	5% Sucrose below Tc	2-ml	0.000598681	5% Sucrose below Tc	1.01527	2.0218	45	0.225	-11.4214	7.65	0.000360326	99.8538	-7.8931	6.1	0.000506689	99.2194	1500	10	0.562443	185.126	Operational
Lyostar II	5% Sucrose below Tc	2-ml	0.000634935	5% Sucrose below Tc	1.01527	2.0218	45	0.25	-10.7239	7.4	0.000377421	99.202	-7.2456	5.95	0.000530794	99.0152	1500	10	0.589138	192.861	Operational
Lyostar II	5% Sucrose below Tc	2-ml	0.000669459	5% Sucrose below Tc	1.01527	2.0218	45	0.275	-10.2344	7.25	0.000394448	99.8451	-6.7828	5.85	0.000554698	99.5792	1500	10	0.615709	200.56	Operational
Lyostar II	5% Sucrose below Tc	2-ml	0.000702374	5% Sucrose below Tc	1.01527	2.0218	45	0.3	-9.736	7.1	0.000410107	99.9891	-6.291	5.75	0.000576443	99.6633	1500	10	0.640111	207.63	Operational
Lyostar II	5% Sucrose below Tc	2-ml	0.000733789	5% Sucrose below Tc	1.01527	2.0218	45	0.325	-9.22	6.95	0.000424411	99.6785	-5.7614	5.65	0.000596007	99.3116	1500	10	0.662356	214.076	Operational
Lyostar II	5% Sucrose below Tc	2-ml	0.000763805	5% Sucrose below Tc	1.01527	2.0218	45	0.35	-8.8337	6.85	0.000438624	100.078	-5.4874	5.6	0.000617039	100.142	1500	10	0.684698	220.549	Operational
Lyostar II	5% Sucrose below Tc	2-ml	0.000792514	5% Sucrose below Tc	1.01527	2.0218	45	0.375	-8.2753	6.7	0.00045039	99.0076	-4.8837	5.5	0.000632575	99.0765	1500	10	0.702912	225.827	Operational
Lyostar II	5% Sucrose below Tc	2-ml	0.000819998	5% Sucrose below Tc	1.01527	2.0218	45	0.4	-8.0284	6.65	0.000463849	99.9643	-4.5632	5.45	0.000650308	99.345	1500	10	0.723743	231.863	Operational
Lyostar II	5% Sucrose below Tc	2-ml	0.000871595	5% Sucrose below Tc	1.01527	2.0218	45	0.45	-7.3476	6.5	0.000486707	100.043	-3.8631	5.35	0.000681464	99.2274	1500	10	0.759274	242.158	Operational
Lyostar II	5% Sucrose below Tc	2-ml	0.000215141	5% Sucrose below Tc	1.01527	2.0218	50	0.02	-21.1039	13.5167	0.000163182	99.27	-17.4875	10.0667	0.000232323	99.3824	1500	10	0.255144	96.0859	Pmin exceeds chamber pressure
Lyostar II	5% Sucrose below Tc	2-ml	0.000261077	5% Sucrose below Tc	1.01527	2.0218	50	0.04	-19.1653	11.8667	0.000192625	99.328	-15.5824	8.96667	0.00027397	99.61	1500	10	0.301139	109.413	Pmin exceeds chamber pressure
Lyostar II	5% Sucrose below Tc	2-ml	0.000304807	5% Sucrose below Tc	1.01527	2.0218	50	0.06	-17.6002	10.7167	0.000219801	99.2396	-13.9994	8.16667	0.000312139	99.208	1500	10	0.343552	121.702	Pmin exceeds chamber pressure
Lyostar II	5% Sucrose below Tc	2-ml	0.000346486	5% Sucrose below Tc	1.01527	2.0218	50	0.08	-16.33	9.91667	0.000245161	99.6088	-12.7295	7.61667	0.000347779	99.3916	1500	10	0.383134	133.171	Pmin exceeds chamber pressure
Lyostar II	5% Sucrose below Tc	2-ml	0.000386254	5% Sucrose below Tc	1.01527	2.0218	50	0.1	-15.2063	9.26667	0.000268669	99.3679	-11.6918	7.21667	0.000381283	99.9015	1500	10	0.419896	143.823	Pmin exceeds chamber pressure
Lyostar II	5% Sucrose below Tc	2-ml	0.000433472	5% Sucrose below Tc	1.01527	2.0218	50	0.125	-14.0275	8.66667	0.000296062	99.4026	-10.4096	6.76667	0.000419	99.0112	1500	10	0.462534	156.177	Pmin exceeds chamber pressure
Lyostar II	5% Sucrose below Tc	2-ml	0.000478132	5% Sucrose below Tc	1.01527	2.0218	50	0.15	-13.0343	8.21667	0.000321499	99.6009	-9.432	6.46667	0.000454689	99.232	1500	10	0.502227	167.678	Pmin exceeds chamber pressure
Lyostar II	5% Sucrose below Tc	2-ml	0.000520435	5% Sucrose below Tc	1.01527	2.0218	50	0.175	-12.1826	7.86667	0.000345216	99.8797	-8.5348	6.21667	0.000487447	99.0945	1500	10	0.539159	178.379	Pmin exceeds chamber pressure
Lyostar II	5% Sucrose below Tc	2-ml	0.000560564	5% Sucrose below Tc	1.01527	2.0218	50	0.2	-11.3981	7.56667	0.000367143	99.8161	-7.7462	6.01667	0.000517959	99.0099	1500	10	0.573337	188.282	Operational
Lyostar II	5% Sucrose below Tc	2-ml	0.000598681	5% Sucrose below Tc	1.01527	2.0218	50	0.225	-10.6893	7.31667	0.000387582	99.6999	-7.1087	5.86667	0.000547072	99.332	1500	10	0.605296	197.543	Operational
Lyostar II	5% Sucrose below Tc	2-ml	0.000634935	5% Sucrose below Tc	1.01527	2.0218	50	0.25	-10.0726	7.11667	0.000406875	99.7822	-6.674	5.76667	0.000575785	100.369	1500	10	0.63565	206.337	Operational
Lyostar II	5% Sucrose below Tc	2-ml	0.000669459	5% Sucrose below Tc	1.01527	2.0218	50	0.275	-9.4247	6.91667	0.000424372	99.1931	-5.921	5.61667	0.000599026	99.3116	1500	10	0.662756	214.192	Operational
Lyostar II	5% Sucrose below Tc	2-ml	0.000702374	5% Sucrose below Tc	1.01527	2.0218	50	0.3	-8.8914	6.76667	0.000441241	99.127	-5.3902	5.51667	0.000622512	99.2276	1500	10	0.689052	221.811	Operational
Lyostar II	5% Sucrose below Tc	2-ml	0.000733789	5% Sucrose below Tc	1.01527	2.0218	50	0.325	-8.4999	6.66667	0.000457912	99.7609	-5.1423	5.46667	0.000647445	100.345	1500	10	0.715298	229.416	Operational
Lyostar II	5% Sucrose below Tc	2-ml	0.000763805	5% Sucrose below Tc	1.01527	2.0218	50	0.35	-8.0981	6.56667	0.000473369	100.04	-4.5251	5.36667	0.000666386	99.4452	1500	10	0.739007	236.285	Operational
Lyostar II	5% Sucrose below Tc	2-ml	0.000792514	5% Sucrose below Tc	1.01527	2.0218	50	0.375	-7.6803	6.46667	0.000487629	99.9945	-4.2237	5.31667	0.000687611	99.9239	1500	10	0.761441	242.786	Operational
Lyostar II	5% Sucrose below Tc	2-ml	0.000819998	5% Sucrose below Tc	1.01527	2.0218	50	0.4	-7.2424	6.36667	0.00050071	99.65	-3.9	5.26667	0.00070721	100.148	1500	10	0.78204	248.754	Operational
Lyostar II	5% Sucrose below Tc	2-ml	0.000871595	5% Sucrose below Tc	1.01527	2.0218	50	0.45	-6.5195	6.21667	0.000525495	99.5065	-3.1714	5.16667	0.000741549	99.9117	1500	10	0.820651	259.942	Operational
Lyostar II	10% Sucrose below Tc	2-ml	0.000215141	10% Sucrose below Tc	1.03505	0.673932	-35	0.02	-40.2558	42.0333	3.38752e-05	99.183	-39.1169	34.9333	4.44467e-05	99.0922	1500	10	0.0523985	37.3405	Pmin exceeds chamber pressure
Lyostar II	10% Sucrose below Tc	2-ml	0.000261077	10% Sucrose below Tc	1.03505	0.673932	-35	0.04	-38.9859	45.6333	3.04885e-05	99.0558	-38.0995	38.1333	4.15828e-05	99.0143	1500	10	0.0473968	35.8912	Operational
Lyostar II	10% Sucrose below Tc	2-ml	0.000304807	10% Sucrose below Tc	1.03505	0.673932	-35	0.06	-38.0147	51.6333	2.67307e-05	99.0008	-37.3292	43.4333	3.74795e-05	99.1262	1500	10	0.0417084	34.243	Operational
Lyostar II	10% Sucrose below Tc	2-ml	0.000346486	10% Sucrose below Tc	1.03505	0.673932	-35	0.08	-37.2337	61.3333	2.25446e-05	99.0849	-36.717	51.7333	3.23965e-05	99.1068	1500	10	0.0352947	32.3846	Operational
Lyostar II	10% Sucrose below Tc	2-ml	0.000386254	10% Sucrose below Tc	1.03505	0.673932	-35	0.1	-36.5838	77.5333	1.79117e-05	99.044	-36.2118	65.6333	2.63546e-05	99.0737	1500	10	0.0281341	30.3098	Operational
Lyostar II	10% Sucrose below Tc	2-ml	0.000433472	10% Sucrose below Tc	1.03505	0.673932	-35	0.125	-35.9001	121.533	1.15327e-05	99.0547	-35.6854	103.233	1.74801e-05	99.0575	1500	10	0.0181911	27.4289	Operational
Lyostar II	10% Sucrose below Tc	2-ml	0.000478132	10% Sucrose below Tc	1.03505	0.673932	-35	0.15	-35.3194	310.333	4.5623e-06	99.003	-35.2422	264.433	7.12881e-06	99.0036	1500	10	0.00722842	24.2524	Operational
Lyostar II	10% Sucrose below Tc	2-ml	0.000215141	10% Sucrose below Tc	1.03505	0.673932	-30	0.02	-37.5893	29.9	4.03578e-05	99.1153	-36.1165	24.3	5.19925e-05	99.279	1500	10	0.0622819	40.2042	Pmin exceeds chamber pressure
Lyostar II	10% Sucrose below Tc	2-ml	0.000261077	10% Sucrose below Tc	1.03505	0.673932	-30	0.04	-36.2451	30	4.02304e-05	99.1426	-34.9986	24.5	5.33428e-05	99.2705	1500	10	0.0623124	40.213	Pmin exceeds chamber pressure
Lyostar II	10% Sucrose below Tc	2-ml	0.000304807	10% Sucrose below Tc	1.03505	0.673932	-30	0.06	-35.2096	30.8	3.93754e-05	99.0619	-34.1442	25.3	5.33841e-05	99.2811	1500	10	0.0611644	39.8804	Operational
Lyostar II	10% Sucrose below Tc	2-ml	0.000346486	10% Sucrose below Tc	1.03505	0.673932	-30	0.08	-34.3723	32.3	3.79517e-05	99.0576	-33.4607	26.6	5.25549e-05	99.1475	1500	10	0.059118	39.2874	Operational
Lyostar II	10% Sucrose below Tc	2-ml	0.000386254	10% Sucrose below Tc	1.03505	0.673932	-30	0.1	-33.6726	34.5	3.60015e-05	99.028	-32.894	28.5	5.09417e-05	99.078	1500	10	0.0562433	38.4545	Operational
Lyostar II	10% Sucrose below Tc	2-ml	0.000433472	10% Sucrose below Tc	1.03505	0.673932	-30	0.125	-32.9352	38.5	3.28978e-05	99.0534	-32.3019	31.9	4.79152e-05	99.037	1500	10	0.0515993	37.1089	Operational
Lyostar II	10% Sucrose below Tc	2-ml	0.000478132	10% Sucrose below Tc	1.03505	0.673932	-30	0.15	-32.3087	44.4	2.91227e-05	99.0382	-31.8031	36.9	4.37973e-05	99.0112	1500	10	0.0458852	35.4532	Operational
Lyostar II	10% Sucrose below Tc	2-ml	0.000520435	10% Sucrose below Tc	1.03505	0.673932	-30	0.175	-31.7634	53.5	2.4732e-05	99.1324	-31.3722	44.6	3.85554e-05	99.1413	1500	10	0.0391716	33.508	Operational
Lyostar II	10% Sucrose below Tc	2-ml	0.000560564	10% Sucrose below Tc	1.03505	0.673932	-30	0.2	-31.2807	68.4	1.97665e-05	99.0558	-30.9936	57.1	3.20913e-05	99.0048	1500	10	0.0314985	31.2847	Operational
Lyostar II	10% Sucrose below Tc	2-ml	0.000598681	10% Sucrose below Tc	1.03505	0.673932	-30	0.225	-30.8463	97	1.42581e-05	99.0373	-30.6547	81.2	2.4239e-05	99.0688	1500	10	0.0228843	28.7887	Operational
Lyostar II	10% Sucrose below Tc	2-ml	0.000634935	10% Sucrose below Tc	1.03505	0.673932	-30	0.25	-30.4505	172	8.22995e-06	99.0485	-30.3478	144.1	1.47436e-05	99.0263	1500	10	0.013322	26.018	Operational
Lyostar II	10% Sucrose below Tc	2-ml	0.000669459	10% Sucrose below Tc	1.03505	0.673932	-30	0.275	-30.0864	851.7	1.70035e-06	99.0052	-30.0665	714.7	3.23396e-06	99.0078	1500	10	0.00278057	22.9637	Operational
Lyostar II	10% Sucrose below Tc	2-ml	0.000215141	10% Sucrose below Tc	1.03505	0.673932	-25	0.02	-35.2408	22.7667	4.65726e-05	99.1925	-33.4686	18.0667	5.96238e-05	99.1162	1500	10	0.0718166	42.9669	Pmin exceeds chamber pressure
Lyostar II	10% Sucrose below Tc	2-ml	0.000261077	10% Sucrose below Tc	1.03505	0.673932	-25	0.04	-33.8275	21.8667	4.90126e-05	99.308	-32.2523	17.4667	6.3995e-05	99.2929	1500	10	0.0757662	44.1113	Pmin exceeds chamber pressure
Lyostar II	10% Sucrose below Tc	2-ml	0.000304807	10% Sucrose below Tc	1.03505	0.673932	-25	0.06	-32.7336	21.3667	5.0564e-05	99.0299	-31.3177	17.1667	6.70481e-05	99.0855	1500	10	0.0783187	44.8508	Operational
Lyostar II	10% Sucrose below Tc	2-ml	0.000346486	10% Sucrose below Tc	1.03505	0.673932	-25	0.08	-31.8399	21.3667	5.14982e-05	99.3543	-30.5631	17.1667	6.93153e-05	99.0347	1500	10	0.0799198	45.3148	Operational
Lyostar II	10% Sucrose below Tc	2-ml	0.000386254	10% Sucrose below Tc	1.03505	0.673932	-25	0.1	-31.0961	21.4667	5.18972e-05	99.0051	-29.9319	17.4667	7.0941e-05	99.4417	1500	10	0.0807023	45.5415	Operational
Lyostar II	10% Sucrose below Tc	2-ml	0.000433472	10% Sucrose below Tc	1.03505	0.673932	-25	0.125	-30.3063	22.0667	5.17545e-05	99.2021	-29.2747	17.9667	7.22445e-05	99.3542	1500	10	0.0807052	45.5423	Operational
Lyostar II	10% Sucrose below Tc	2-ml	0.000478132	10% Sucrose below Tc	1.03505	0.673932	-25	0.15	-29.6356	22.9667	5.09926e-05	99.2872	-28.7217	18.6667	7.28695e-05	99.0127	1500	10	0.0797705	45.2715	Operational
Lyostar II	10% Sucrose below Tc	2-ml	0.000520435	10% Sucrose below Tc	1.03505	0.673932	-25	0.175	-29.0533	24.1667	4.96817e-05	99.2391	-28.2415	19.7667	7.29037e-05	99.2794	1500	10	0.0780059	44.7602	Operational
Lyostar II	10% Sucrose below Tc	2-ml	0.000560564	10% Sucrose below Tc	1.03505	0.673932	-25	0.2	-28.5376	25.7667	4.78712e-05	99.2784	-27.8215	21.0667	7.23979e-05	99.1068	1500	10	0.0754858	44.03	Operational
Lyostar II	10% Sucrose below Tc	2-ml	0.000598681	10% Sucrose below Tc	1.03505	0.673932	-25	0.225	-28.0755	27.7667	4.55952e-05	99.1501	-27.4462	22.7667	7.1372e-05	99.0883	1500	10	0.0722593	43.0951	Operational
Lyostar II	10% Sucrose below Tc	2-ml	0.000634935	10% Sucrose below Tc	1.03505	0.673932	-25	0.25	-27.6554	30.3667	4.28748e-05	99.1103	-27.1068	24.9667	6.98228e-05	99.1834	1500	10	0.0683545	41.9637	Operational
Lyostar II	10% Sucrose below Tc	2-ml	0.000669459	10% Sucrose below Tc	1.03505	0.673932	-25	0.275	-27.2698	33.7667	3.97216e-05	99.1449	-26.7973	27.7667	6.77213e-05	99.1647	1500	10	0.0637823	40.6389	Operational
Lyostar II	10% Sucrose below Tc	2-ml	0.000702374	10% Sucrose below Tc	1.03505	0.673932	-25	0.3	-26.9131	38.2667	3.61398e-05	99.1762	-26.5122	31.4667	6.50056e-05	99.1552	1500	10	0.0585396	39.1199	Operational
Lyostar II	10% Sucrose below Tc	2-ml	0.000733789	10% Sucrose below Tc	1.03505	0.673932	-25	0.325	-26.5808	44.3667	3.21267e-05	99.09	-26.2477	36.4667	6.15728e-05	99.0197	1500	10	0.0526069	37.4009	Operational
Lyostar II	10% Sucrose below Tc	2-ml	0.000763805	10% Sucrose below Tc	1.03505	0.673932	-25	0.35	-26.269	53.1667	2.76714e-05	99.0489	-26.0001	43.7667	5.72535e-05	99.1164	1500	10	0.0459444	35.4704	Operational
Lyostar II	10% Sucrose below Tc	2-ml	0.000792514	10% Sucrose below Tc	1.03505	0.673932	-25	0.375	-25.9748	66.8667	2.27599e-05	99.1101	-25.7673	54.9667	5.17651e-05	99.0783	1500	10	0.0384906	33.3106	Operational
Lyostar II	10% Sucrose below Tc	2-ml	0.000819998	10% Sucrose below Tc	1.03505	0.673932	-25	0.4	-25.6961	90.5667	1.73675e-05	99.0059	-25.5473	74.4667	4.46054e-05	99.0327	1500	10	0.030137	30.8902	Operational
Lyostar II	10% Sucrose below Tc	2-ml	0.000215141	10% Sucrose below Tc	1.03505	0.673932	-20	0.02	-33.1678	18.1333	5.27631e-05	99.0453	-31.1217	14.2333	6.75532e-05	99.4507	1500	10	0.0813631	45.733	Pmin exceeds chamber pressure
Lyostar II	10% Sucrose below Tc	2-ml	0.000261077	10% Sucrose below Tc	1.03505	0.673932	-20	0.04	-31.693	16.9333	5.72882e-05	99.0725	-29.822	13.3333	7.42984e-05	99.1856	1500	10	0.0884838	47.7962	Pmin exceeds chamber pressure
Lyostar II	10% Sucrose below Tc	2-ml	0.000304807	10% Sucrose below Tc	1.03505	0.673932	-20	0.06	-30.5364	16.2333	6.08166e-05	99.4608	-28.8066	12.8333	7.96635e-05	99.4379	1500	10	0.0940519	49.4095	Operational
Lyostar II	10% Sucrose below Tc	2-ml	0.000346486	10% Sucrose below Tc	1.03505	0.673932	-20	0.08	-29.5976	15.7333	6.36812e-05	99.4185	-27.984	12.5333	8.42289e-05	99.6455	1500	10	0.0986039	50.7285	Operational
Lyostar II	10% Sucrose below Tc	2-ml	0.000386254	10% Sucrose below Tc	1.03505	0.673932	-20	0.1	-28.8081	15.4333	6.59935e-05	99.411	-27.2993	12.3333	8.81708e-05	99.551	1500	10	0.102317	51.8043	Operational
Lyostar II	10% Sucrose below Tc	2-ml	0.000433472	10% Sucrose below Tc	1.03505	0.673932	-20	0.125	-27.9742	15.2333	6.82501e-05	99.2769	-26.5798	12.2333	9.24421e-05	99.4633	1500	10	0.106004	52.8726	Operational
Lyostar II	10% Sucrose below Tc	2-ml	0.000478132	10% Sucrose below Tc	1.03505	0.673932	-20	0.15	-27.2629	15.2333	6.99212e-05	99.3509	-25.973	12.2333	9.61609e-05	99.2145	1500	10	0.108818	53.6879	Operational
Lyostar II	10% Sucrose below Tc	2-ml	0.000520435	10% Sucrose below Tc	1.03505	0.673932	-20	0.175	-26.646	15.3333	7.11011e-05	99.2446	-25.4444	12.4333	9.94642e-05	99.7116	1500	10	0.110906	54.293	Operational
Lyostar II	10% Sucrose below Tc	2-ml	0.000560564	10% Sucrose below Tc	1.03505	0.673932	-20	0.2	-26.1011	15.5333	7.18576e-05	99.0745	-24.9837	12.6333	0.000102455	99.6032	1500	10	0.112376	54.719	Operational
Lyostar II	10% Sucrose below Tc	2-ml	0.000598681	10% Sucrose below Tc	1.03505	0.673932	-20	0.225	-25.6094	15.9333	7.22428e-05	99.4754	-24.5724	12.9333	0.000105211	99.6649	1500	10	0.113309	54.9894	Operational
Lyostar II	10% Sucrose below Tc	2-ml	0.000634935	10% Sucrose below Tc	1.03505	0.673932	-20	0.25	-25.167	16.3333	7.2295e-05	99.3187	-24.2041	13.2333	0.000107796	99.2235	1500	10	0.113768	55.1222	Operational
Lyostar II	10% Sucrose below Tc	2-ml	0.000669459	10% Sucrose below Tc	1.03505	0.673932	-20	0.275	-24.7619	16.8333	7.2044e-05	99.183	-23.8647	13.7333	0.000110265	99.6365	1500	10	0.113799	55.1313	Operational
Lyostar II	10% Sucrose below Tc	2-ml	0.000702374	10% Sucrose below Tc	1.03505	0.673932	-20	0.3	-24.3881	17.4333	7.15117e-05	99.0445	-23.5553	14.2333	0.000112663	99.5233	1500	10	0.11344	55.0273	Operational
Lyostar II	10% Sucrose below Tc	2-ml	0.000733789	10% Sucrose below Tc	1.03505	0.673932	-20	0.325	-24.0389	18.2333	7.07142e-05	99.3661	-23.2685	14.8333	0.000115032	99.5073	1500	10	0.112719	54.8184	Operational
Lyostar II	10% Sucrose below Tc	2-ml	0.000763805	10% Sucrose below Tc	1.03505	0.673932	-20	0.35	-23.7148	19.0333	6.96633e-05	99.0652	-23.0013	15.5333	0.000117411	99.5167	1500	10	0.111657	54.5107	Operational
Lyostar II	10% Sucrose below Tc	2-ml	0.000792514	10% Sucrose below Tc	1.03505	0.673932	-20	0.375	-23.4089	20.0333	6.83658e-05	99.06	-22.7511	16.3333	0.000119834	99.469	1500	10	0.110269	54.1084	Operational
Lyostar II	10% Sucrose below Tc	2-ml	0.000819998	10% Sucrose below Tc	1.03505	0.673932	-20	0.4	-23.1195	21.2333	6.68233e-05	99.2053	-22.5158	17.2333	0.000122196	99.2686	1500	10	0.108541	53.6077	Operational
Lyostar II	10% Sucrose below Tc	2-ml	0.000871595	10% Sucrose below Tc	1.03505	0.673932	-20	0.45	-22.5841	24.2333	6.29958e-05	99.3032	-22.0802	19.6333	0.000127563	99.4118	1500	10	0.104179	52.3438	Operational
Lyostar II	10% Sucrose below Tc	2-ml	0.000215141	10% Sucrose below Tc	1.03505	0.673932	-15	0.02	-31.3221	15	5.90557e-05	99.0514	-29.0444	11.6	7.58722e-05	99.2552	1500	10	0.091106	48.556	Pmin exceeds chamber pressure
Lyostar II	10% Sucrose below Tc	2-ml	0.000261077	10% Sucrose below Tc	1.03505	0.673932	-15	0.04	-29.7886	13.8	6.53652e-05	99.2844	-27.6639	10.7	8.46561e-05	99.0526	1500	10	0.100941	51.4058	Pmin exceeds chamber pressure
Lyostar II	10% Sucrose below Tc	2-ml	0.000304807	10% Sucrose below Tc	1.03505	0.673932	-15	0.06	-28.5834	13	7.05762e-05	99.5743	-26.573	10.2	9.19526e-05	99.856	1500	10	0.109071	53.7613	Operational
Lyostar II	10% Sucrose below Tc	2-ml	0.000346486	10% Sucrose below Tc	1.03505	0.673932	-15	0.08	-27.6011	12.4	7.50592e-05	99.5105	-25.7013	9.7	9.83675e-05	99.018	1500	10	0.116085	55.7936	Operational
Lyostar II	10% Sucrose below Tc	2-ml	0.000386254	10% Sucrose below Tc	1.03505	0.673932	-15	0.1	-26.7708	12	7.89469e-05	99.6889	-24.9545	9.5	0.000104101	99.8635	1500	10	0.122193	57.5636	Operational
Lyostar II	10% Sucrose below Tc	2-ml	0.000433472	10% Sucrose below Tc	1.03505	0.673932	-15	0.125	-25.8961	11.6	8.31356e-05	99.4244	-24.1821	9.2	0.000110554	99.2955	1500	10	0.128816	59.4825	Operational
Lyostar II	10% Sucrose below Tc	2-ml	0.000478132	10% Sucrose below Tc	1.03505	0.673932	-15	0.15	-25.1459	11.4	8.67188e-05	99.7358	-23.5196	9.1	0.000116417	99.817	1500	10	0.134533	61.1389	Operational
Lyostar II	10% Sucrose below Tc	2-ml	0.000520435	10% Sucrose below Tc	1.03505	0.673932	-15	0.175	-24.5003	11.2	8.98074e-05	99.2767	-22.9522	9	0.000121848	99.6527	1500	10	0.139517	62.5831	Operational
Lyostar II	10% Sucrose below Tc	2-ml	0.000560564	10% Sucrose below Tc	1.03505	0.673932	-15	0.2	-23.9282	11.1	9.24847e-05	99.0502	-22.4504	9	0.000126964	100.008	1500	10	0.143899	63.8527	Operational
Lyostar II	10% Sucrose below Tc	2-ml	0.000598681	10% Sucrose below Tc	1.03505	0.673932	-15	0.225	-23.4134	11.1	9.48159e-05	99.1928	-22.0064	9	0.000131857	99.9347	1500	10	0.14778	64.9773	Operational
Lyostar II	10% Sucrose below Tc	2-ml	0.000634935	10% Sucrose below Tc	1.03505	0.673932	-15	0.25	-22.9447	11.2	9.68507e-05	99.7935	-21.6087	9	0.000136598	99.5045	1500	10	0.151238	65.9793	Operational
Lyostar II	10% Sucrose below Tc	2-ml	0.000669459	10% Sucrose below Tc	1.03505	0.673932	-15	0.275	-22.5241	11.2	9.86312e-05	99.1938	-21.2428	9.1	0.000141246	99.8387	1500	10	0.154339	66.8777	Operational
Lyostar II	10% Sucrose below Tc	2-ml	0.000702374	10% Sucrose below Tc	1.03505	0.673932	-15	0.3	-22.1335	11.3	0.000100191	99.1483	-20.9089	9.2	0.000145851	99.9031	1500	10	0.157135	67.6878	Operational
Lyostar II	10% Sucrose below Tc	2-ml	0.000733789	10% Sucrose below Tc	1.03505	0.673932	-15	0.325	-21.7683	11.5	0.000101556	99.6752	-20.6018	9.3	0.000150452	99.7254	1500	10	0.159669	68.4221	Operational
Lyostar II	10% Sucrose below Tc	2-ml	0.000763805	10% Sucrose below Tc	1.03505	0.673932	-15	0.35	-21.4334	11.6	0.000102752	99.1033	-20.3173	9.4	0.000155085	99.3285	1500	10	0.161978	69.0912	Operational
Lyostar II	10% Sucrose below Tc	2-ml	0.000792514	10% Sucrose below Tc	1.03505	0.673932	-15	0.375	-21.1163	11.8	0.000103797	99.1296	-20.048	9.6	0.000159777	99.7511	1500	10	0.164093	69.704	Operational
Lyostar II	10% Sucrose below Tc	2-ml	0.000819998	10% Sucrose below Tc	1.03505	0.673932	-15	0.4	-20.8151	12.1	0.000104709	99.7339	-19.7961	9.8	0.000164548	99.9544	1500	10	0.166039	70.2679	Operational
Lyostar II	10% Sucrose below Tc	2-ml	0.000871595	10% Sucrose below Tc	1.03505	0.673932	-15	0.45	-20.2658	12.6	0.000106187	99.4193	-19.3356	10.2	0.0001744	99.7331	1500	10	0.169512	71.2742	Operational
Lyostar II	10% Sucrose below Tc	2-ml	0.000215141	10% Sucrose below Tc	1.03505	0.673932	-10	0.02	-29.6685	12.7667	6.55167e-05	99.0771	-27.1891	9.76667	8.46219e-05	99.1185	1500	10	0.101141	51.4636	Pmin exceeds chamber pressure
Lyostar II	10% Sucrose below Tc	2-ml	0.000261077	10% Sucrose below Tc	1.03505	0.673932	-10	0.04	-28.0789	11.6667	7.34348e-05	99.7186	-25.7311	8.96667	9.52861e-05	99.3923	1500	10	0.11343	55.0243	Pmin exceeds chamber pressure
Lyostar II	10% Sucrose below Tc	2-ml	0.000304807	10% Sucrose below Tc	1.03505	0.673932	-10	0.06	-26.8423	10.7667	8.01496e-05	99.0421	-24.5917	8.36667	0.000104328	99.079	1500	10	0.123851	58.0439	Operational
Lyostar II	10% Sucrose below Tc	2-ml	0.000346486	10% Sucrose below Tc	1.03505	0.673932	-10	0.08	-25.8097	10.2667	8.60554e-05	99.8496	-23.6559	7.96667	0.000112368	99.1577	1500	10	0.13303	60.7034	Operational
Lyostar II	10% Sucrose below Tc	2-ml	0.000386254	10% Sucrose below Tc	1.03505	0.673932	-10	0.1	-24.9533	9.76667	9.13025e-05	99.269	-22.8699	7.66667	0.000119626	99.1553	1500	10	0.141202	63.0713	Operational
Lyostar II	10% Sucrose below Tc	2-ml	0.000433472	10% Sucrose below Tc	1.03505	0.673932	-10	0.125	-24.0372	9.36667	9.7119e-05	99.2996	-22.0314	7.46667	0.000127864	100.12	1500	10	0.15029	65.7046	Operational
Lyostar II	10% Sucrose below Tc	2-ml	0.000478132	10% Sucrose below Tc	1.03505	0.673932	-10	0.15	-23.2576	9.06667	0.000102268	99.2113	-21.329	7.26667	0.000135398	100.075	1500	10	0.158372	68.0463	Operational
Lyostar II	10% Sucrose below Tc	2-ml	0.000520435	10% Sucrose below Tc	1.03505	0.673932	-10	0.175	-22.5778	8.86667	0.000106875	99.3521	-20.7276	7.06667	0.000142402	99.2298	1500	10	0.165642	70.1528	Operational
Lyostar II	10% Sucrose below Tc	2-ml	0.000560564	10% Sucrose below Tc	1.03505	0.673932	-10	0.2	-21.9737	8.76667	0.000111034	99.9772	-20.1933	6.96667	0.000149003	99.2031	1500	10	0.172247	72.0665	Operational
Lyostar II	10% Sucrose below Tc	2-ml	0.000598681	10% Sucrose below Tc	1.03505	0.673932	-10	0.225	-21.4374	8.66667	0.00011482	100.109	-19.7111	6.96667	0.000155302	100.201	1500	10	0.178302	73.821	Operational
Lyostar II	10% Sucrose below Tc	2-ml	0.000634935	10% Sucrose below Tc	1.03505	0.673932	-10	0.25	-20.9556	8.56667	0.000118289	99.8292	-19.2885	6.86667	0.000161376	99.363	1500	10	0.183897	75.4422	Operational
Lyostar II	10% Sucrose below Tc	2-ml	0.000669459	10% Sucrose below Tc	1.03505	0.673932	-10	0.275	-20.5184	8.46667	0.000121491	99.2016	-18.8978	6.86667	0.000167287	99.7303	1500	10	0.189106	76.9516	Operational
Lyostar II	10% Sucrose below Tc	2-ml	0.000702374	10% Sucrose below Tc	1.03505	0.673932	-10	0.3	-20.1107	8.46667	0.000124465	99.4873	-18.5415	6.86667	0.000173087	99.8617	1500	10	0.193991	78.367	Operational
Lyostar II	10% Sucrose below Tc	2-ml	0.000733789	10% Sucrose below Tc	1.03505	0.673932	-10	0.325	-19.7348	8.46667	0.000127244	99.5386	-18.2141	6.86667	0.000178814	99.7908	1500	10	0.198602	79.7028	Operational
Lyostar II	10% Sucrose below Tc	2-ml	0.000763805	10% Sucrose below Tc	1.03505	0.673932	-10	0.35	-19.3862	8.46667	0.000129855	99.3848	-17.9113	6.86667	0.000184502	99.5449	1500	10	0.202979	80.9713	Operational
Lyostar II	10% Sucrose below Tc	2-ml	0.000792514	10% Sucrose below Tc	1.03505	0.673932	-10	0.375	-19.0608	8.46667	0.000132321	99.0503	-17.6295	6.86667	0.000190177	99.147	1500	10	0.20716	82.1827	Operational
Lyostar II	10% Sucrose below Tc	2-ml	0.000819998	10% Sucrose below Tc	1.03505	0.673932	-10	0.4	-18.7496	8.56667	0.000134666	99.7759	-17.3597	6.96667	0.00019586	100.155	1500	10	0.211178	83.3467	Operational
Lyostar II	10% Sucrose below Tc	2-ml	0.000871595	10% Sucrose below Tc	1.03505	0.673932	-10	0.45	-18.1853	8.66667	0.000139051	99.5845	-16.8734	7.06667	0.000207305	100.271	1500	10	0.218815	85.5595	Operational
Lyostar II	10% Sucrose below Tc	2-ml	0.000215141	10% Sucrose below Tc	1.03505	0.673932	-5	0.02	-28.174	11.1333	7.21806e-05	99.2475	-25.5144	8.48333	9.38178e-05	99.483	1500	10	0.111517	54.4699	Pmin exceeds chamber pressure
Lyostar II	10% Sucrose below Tc	2-ml	0.000261077	10% Sucrose below Tc	1.03505	0.673932	-5	0.04	-26.5491	10.0333	8.16126e-05	99.2379	-24.0034	7.68333	0.000106309	99.0009	1500	10	0.126123	58.7023	Pmin exceeds chamber pressure
Lyostar II	10% Sucrose below Tc	2-ml	0.000304807	10% Sucrose below Tc	1.03505	0.673932	-5	0.06	-25.2612	9.28333	8.97343e-05	99.3943	-22.8005	7.18333	0.000117028	99.3808	1500	10	0.138696	62.345	Pmin exceeds chamber pressure
Lyostar II	10% Sucrose below Tc	2-ml	0.000346486	10% Sucrose below Tc	1.03505	0.673932	-5	0.08	-24.2028	8.73333	9.69547e-05	99.4642	-21.8208	6.78333	0.000126604	99.1134	1500	10	0.149879	65.5856	Operational
Lyostar II	10% Sucrose below Tc	2-ml	0.000386254	10% Sucrose below Tc	1.03505	0.673932	-5	0.1	-23.3128	8.28333	0.00010344	99.096	-20.9871	6.53333	0.000135273	99.6581	1500	10	0.159934	68.499	Operational
Lyostar II	10% Sucrose below Tc	2-ml	0.000433472	10% Sucrose below Tc	1.03505	0.673932	-5	0.125	-22.3572	7.93333	0.000110712	99.6319	-20.1164	6.23333	0.000145124	99.1011	1500	10	0.171229	71.7717	Operational
Lyostar II	10% Sucrose below Tc	2-ml	0.000478132	10% Sucrose below Tc	1.03505	0.673932	-5	0.15	-21.5482	7.63333	0.000117229	99.5569	-19.3731	6.03333	0.00015412	99.0149	1500	10	0.181378	74.7122	Operational
Lyostar II	10% Sucrose below Tc	2-ml	0.000520435	10% Sucrose below Tc	1.03505	0.673932	-5	0.175	-20.8474	7.38333	0.00012313	99.191	-18.7229	5.93333	0.000162451	99.8591	1500	10	0.190593	77.3824	Operational
Lyostar II	10% Sucrose below Tc	2-ml	0.000560564	10% Sucrose below Tc	1.03505	0.673932	-5	0.2	-20.223	7.23333	0.000128519	99.5064	-18.1621	5.78333	0.000170258	99.1579	1500	10	0.199039	79.8297	Operational
Lyostar II	10% Sucrose below Tc	2-ml	0.000598681	10% Sucrose below Tc	1.03505	0.673932	-5	0.225	-19.6694	7.08333	0.000133477	99.2663	-17.6543	5.73333	0.000177649	99.8375	1500	10	0.206842	82.0904	Operational
Lyostar II	10% Sucrose below Tc	2-ml	0.000634935	10% Sucrose below Tc	1.03505	0.673932	-5	0.25	-19.1672	6.98333	0.000138072	99.3225	-17.2054	5.63333	0.000184713	99.1624	1500	10	0.214104	84.1945	Operational
Lyostar II	10% Sucrose below Tc	2-ml	0.000669459	10% Sucrose below Tc	1.03505	0.673932	-5	0.275	-18.7122	6.88333	0.000142355	99.0139	-16.7945	5.58333	0.000191517	99.1474	1500	10	0.220906	86.1656	Operational
Lyostar II	10% Sucrose below Tc	2-ml	0.000702374	10% Sucrose below Tc	1.03505	0.673932	-5	0.3	-18.2914	6.83333	0.000146372	99.1867	-16.4151	5.58333	0.000198116	99.8962	1500	10	0.227319	88.0238	Operational
Lyostar II	10% Sucrose below Tc	2-ml	0.000733789	10% Sucrose below Tc	1.03505	0.673932	-5	0.325	-17.904	6.78333	0.000150158	99.1148	-16.0714	5.53333	0.000204557	99.4176	1500	10	0.233397	89.7846	Operational
Lyostar II	10% Sucrose below Tc	2-ml	0.000763805	10% Sucrose below Tc	1.03505	0.673932	-5	0.35	-17.5408	6.78333	0.000153746	99.6447	-15.7495	5.53333	0.000210876	99.7968	1500	10	0.239188	91.4628	Operational
Lyostar II	10% Sucrose below Tc	2-ml	0.000792514	10% Sucrose below Tc	1.03505	0.673932	-5	0.375	-17.2066	6.73333	0.000157162	99.1836	-15.4506	5.53333	0.000217103	100.033	1500	10	0.244734	93.0695	Operational
Lyostar II	10% Sucrose below Tc	2-ml	0.000819998	10% Sucrose below Tc	1.03505	0.673932	-5	0.4	-16.8898	6.73333	0.000160428	99.3881	-15.1749	5.48333	0.000223261	99.0821	1500	10	0.250067	94.6148	Operational
Lyostar II	10% Sucrose below Tc	2-ml	0.000871595	10% Sucrose below Tc	1.03505	0.673932	-5	0.45	-16.3107	6.73333	0.000166589	99.4155	-14.6629	5.53333	0.000235443	100.052	1500	10	0.260211	97.5542	Operational
Lyostar II	10% Sucrose below Tc	2-ml	0.000215141	10% Sucrose below Tc	1.03505	0.673932	0	0.02	-26.8225	9.85	7.90642e-05	99.0095	-24.0031	7.5	0.000103462	99.5177	1500	10	0.122256	57.5817	Pmin exceeds chamber pressure
Lyostar II	10% Sucrose below Tc	2-ml	0.000261077	10% Sucrose below Tc	1.03505	0.673932	0	0.04	-25.1555	8.85	8.99693e-05	99.098	-22.431	6.8	0.000117792	99.3995	1500	10	0.139127	62.4702	Pmin exceeds chamber pressure
Lyostar II	10% Sucrose below Tc	2-ml	0.000304807	10% Sucrose below Tc	1.03505	0.673932	0	0.06	-23.8333	8.15	9.94549e-05	99.147	-21.1875	6.3	0.000130193	99.1242	1500	10	0.153793	66.7195	Pmin exceeds chamber pressure
Lyostar II	10% Sucrose below Tc	2-ml	0.000346486	10% Sucrose below Tc	1.03505	0.673932	0	0.08	-22.7421	7.65	0.000107942	99.3149	-20.1624	5.95	0.000141298	99.0903	1500	10	0.166916	70.5219	Operational
Lyostar II	10% Sucrose below Tc	2-ml	0.000386254	10% Sucrose below Tc	1.03505	0.673932	0	0.1	-21.8218	7.25	0.000115608	99.152	-19.2943	5.7	0.000151362	99.3066	1500	10	0.178776	73.9583	Operational
Lyostar II	10% Sucrose below Tc	2-ml	0.000433472	10% Sucrose below Tc	1.03505	0.673932	0	0.125	-20.8388	6.9	0.000124253	99.4083	-18.3777	5.45	0.000162786	99.2175	1500	10	0.19216	77.8364	Operational
Lyostar II	10% Sucrose below Tc	2-ml	0.000478132	10% Sucrose below Tc	1.03505	0.673932	0	0.15	-20.0058	6.6	0.000132043	99.0424	-17.5926	5.3	0.000173185	99.9238	1500	10	0.204236	81.3353	Operational
Lyostar II	10% Sucrose below Tc	2-ml	0.000520435	10% Sucrose below Tc	1.03505	0.673932	0	0.175	-19.2762	6.4	0.000139127	99.2688	-16.9189	5.15	0.000182767	99.7239	1500	10	0.215236	84.5226	Operational
Lyostar II	10% Sucrose below Tc	2-ml	0.000560564	10% Sucrose below Tc	1.03505	0.673932	0	0.2	-18.6316	6.25	0.000145619	99.5911	-16.324	5.05	0.000191686	99.9391	1500	10	0.225338	87.4497	Operational
Lyostar II	10% Sucrose below Tc	2-ml	0.000598681	10% Sucrose below Tc	1.03505	0.673932	0	0.225	-18.0604	6.1	0.00015161	99.3061	-15.7975	4.95	0.000200064	99.6057	1500	10	0.234682	90.1572	Operational
Lyostar II	10% Sucrose below Tc	2-ml	0.000634935	10% Sucrose below Tc	1.03505	0.673932	0	0.25	-17.5418	6	0.000157172	99.4498	-15.3204	4.9	0.000207996	100.05	1500	10	0.243382	92.6779	Operational
Lyostar II	10% Sucrose below Tc	2-ml	0.000669459	10% Sucrose below Tc	1.03505	0.673932	0	0.275	-17.0723	5.9	0.000162366	99.1993	-14.8893	4.85	0.000215562	100.166	1500	10	0.251529	95.0384	Operational
Lyostar II	10% Sucrose below Tc	2-ml	0.000702374	10% Sucrose below Tc	1.03505	0.673932	0	0.3	-16.638	5.85	0.00016724	99.6014	-14.4964	4.8	0.000222821	100.002	1500	10	0.259198	97.2606	Operational
Lyostar II	10% Sucrose below Tc	2-ml	0.000733789	10% Sucrose below Tc	1.03505	0.673932	0	0.325	-16.2387	5.8	0.000171835	99.748	-14.1355	4.75	0.00022983	99.5984	1500	10	0.266452	99.3626	Operational
Lyostar II	10% Sucrose below Tc	2-ml	0.000763805	10% Sucrose below Tc	1.03505	0.673932	0	0.35	-15.8692	5.75	0.000176187	99.6711	-13.7988	4.75	0.000236628	100.332	1500	10	0.273347	101.36	Operational
Lyostar II	10% Sucrose below Tc	2-ml	0.000792514	10% Sucrose below Tc	1.03505	0.673932	0	0.375	-15.5252	5.7	0.000180325	99.3983	-13.489	4.7	0.000243252	99.5637	1500	10	0.279926	103.267	Operational
Lyostar II	10% Sucrose below Tc	2-ml	0.000819998	10% Sucrose below Tc	1.03505	0.673932	0	0.4	-15.1995	5.7	0.000184274	100.012	-13.1972	4.7	0.000249733	100.02	1500	10	0.28623	105.093	Operational
Lyostar II	10% Sucrose below Tc	2-ml	0.000871595	10% Sucrose below Tc	1.03505	0.673932	0	0.45	-14.6089	5.65	0.000191694	99.7895	-12.6682	4.65	0.000262355	99.2221	1500	10	0.29814	108.544	Operational
Lyostar II	10% Sucrose below Tc	2-ml	0.000215141	10% Sucrose below Tc	1.03505	0.673932	5	0.02	-25.5755	8.91667	8.61742e-05	99.4771	-22.6336	6.71667	0.000113549	99.0512	1500	10	0.133368	60.8013	Pmin exceeds chamber pressure
Lyostar II	10% Sucrose below Tc	2-ml	0.000261077	10% Sucrose below Tc	1.03505	0.673932	5	0.04	-23.878	7.96667	9.8546e-05	99.2135	-21.0041	6.11667	0.000129773	99.4418	1500	10	0.152503	66.3457	Pmin exceeds chamber pressure
Lyostar II	10% Sucrose below Tc	2-ml	0.000304807	10% Sucrose below Tc	1.03505	0.673932	5	0.06	-22.5253	7.31667	0.00010939	99.1665	-19.7164	5.66667	0.000143907	99.2207	1500	10	0.169263	71.202	Pmin exceeds chamber pressure
Lyostar II	10% Sucrose below Tc	2-ml	0.000346486	10% Sucrose below Tc	1.03505	0.673932	5	0.08	-21.4042	6.86667	0.000119135	99.4831	-18.6498	5.36667	0.000156587	99.556	1500	10	0.18432	75.5647	Operational
Lyostar II	10% Sucrose below Tc	2-ml	0.000386254	10% Sucrose below Tc	1.03505	0.673932	5	0.1	-20.4558	6.51667	0.000127971	99.6116	-17.7527	5.11667	0.000168087	99.3033	1500	10	0.197973	79.5208	Operational
Lyostar II	10% Sucrose below Tc	2-ml	0.000433472	10% Sucrose below Tc	1.03505	0.673932	5	0.125	-19.4505	6.16667	0.000137967	99.4233	-16.7946	4.91667	0.000181128	99.8637	1500	10	0.213425	83.9979	Operational
Lyostar II	10% Sucrose below Tc	2-ml	0.000478132	10% Sucrose below Tc	1.03505	0.673932	5	0.15	-18.5892	5.91667	0.000146999	99.5472	-15.988	4.71667	0.000192966	99.0547	1500	10	0.227393	88.0452	Operational
Lyostar II	10% Sucrose below Tc	2-ml	0.000520435	10% Sucrose below Tc	1.03505	0.673932	5	0.175	-17.8413	5.71667	0.000155227	99.5373	-15.28	4.61667	0.000203825	99.7959	1500	10	0.24013	91.7357	Operational
Lyostar II	10% Sucrose below Tc	2-ml	0.000560564	10% Sucrose below Tc	1.03505	0.673932	5	0.2	-17.18	5.56667	0.000162777	99.7055	-14.6612	4.51667	0.000213873	99.8175	1500	10	0.25183	95.1257	Operational
Lyostar II	10% Sucrose below Tc	2-ml	0.000598681	10% Sucrose below Tc	1.03505	0.673932	5	0.225	-16.5938	5.41667	0.000169747	99.2061	-14.1125	4.41667	0.000223246	99.2313	1500	10	0.262645	98.2594	Operational
Lyostar II	10% Sucrose below Tc	2-ml	0.000634935	10% Sucrose below Tc	1.03505	0.673932	5	0.25	-16.0615	5.31667	0.000176217	99.268	-13.616	4.36667	0.000232049	99.6345	1500	10	0.2727	101.173	Operational
Lyostar II	10% Sucrose below Tc	2-ml	0.000669459	10% Sucrose below Tc	1.03505	0.673932	5	0.275	-15.5736	5.26667	0.000182252	100.071	-13.167	4.31667	0.000240371	99.6828	1500	10	0.282096	103.895	Operational
Lyostar II	10% Sucrose below Tc	2-ml	0.000702374	10% Sucrose below Tc	1.03505	0.673932	5	0.3	-15.1339	5.16667	0.000187906	99.3612	-12.7573	4.26667	0.000248281	99.4264	1500	10	0.290916	106.451	Operational
Lyostar II	10% Sucrose below Tc	2-ml	0.000733789	10% Sucrose below Tc	1.03505	0.673932	5	0.325	-14.7245	5.11667	0.000193227	99.5519	-12.3796	4.26667	0.000255842	100.533	1500	10	0.299232	108.861	Operational
Lyostar II	10% Sucrose below Tc	2-ml	0.000763805	10% Sucrose below Tc	1.03505	0.673932	5	0.35	-14.3458	5.06667	0.000198252	99.5053	-12.0318	4.21667	0.000263103	99.8189	1500	10	0.307106	111.142	Operational
Lyostar II	10% Sucrose below Tc	2-ml	0.000792514	10% Sucrose below Tc	1.03505	0.673932	5	0.375	-13.9935	5.01667	0.000203015	99.2492	-11.7086	4.21667	0.000270104	100.592	1500	10	0.314586	113.309	Operational
Lyostar II	10% Sucrose below Tc	2-ml	0.000819998	10% Sucrose below Tc	1.03505	0.673932	5	0.4	-13.6609	5.01667	0.000207546	100.108	-11.4057	4.16667	0.000276885	99.5308	1500	10	0.32172	115.376	Operational
Lyostar II	10% Sucrose below Tc	2-ml	0.000871595	10% Sucrose below Tc	1.03505	0.673932	5	0.45	-13.0581	4.96667	0.000216006	100.126	-10.8568	4.16667	0.000289895	100.485	1500	10	0.335093	119.251	Operational
Lyostar II	10% Sucrose below Tc	2-ml	0.000215141	10% Sucrose below Tc	1.03505	0.673932	10	0.02	-24.4369	8.13333	9.35108e-05	99.3861	-21.3727	6.13333	0.00012407	99.0112	1500	10	0.14485	64.1283	Pmin exceeds chamber pressure
Lyostar II	10% Sucrose below Tc	2-ml	0.000261077	10% Sucrose below Tc	1.03505	0.673932	10	0.04	-22.7023	7.28333	0.000107367	99.4044	-19.6998	5.58333	0.000142267	99.2756	1500	10	0.166285	70.3392	Pmin exceeds chamber pressure
Lyostar II	10% Sucrose below Tc	2-ml	0.000304807	10% Sucrose below Tc	1.03505	0.673932	10	0.06	-21.3215	6.68333	0.000119589	99.3128	-18.3712	5.18333	0.000158217	99.2015	1500	10	0.185177	75.8131	Pmin exceeds chamber pressure
Lyostar II	10% Sucrose below Tc	2-ml	0.000346486	10% Sucrose below Tc	1.03505	0.673932	10	0.08	-20.1725	6.28333	0.000130609	99.8747	-17.2664	4.93333	0.000172556	100.07	1500	10	0.202205	80.7469	Pmin exceeds chamber pressure
Lyostar II	10% Sucrose below Tc	2-ml	0.000386254	10% Sucrose below Tc	1.03505	0.673932	10	0.1	-19.2076	5.93333	0.000140631	99.4751	-16.3439	4.68333	0.000185573	99.2262	1500	10	0.217688	85.2331	Operational
Lyostar II	10% Sucrose below Tc	2-ml	0.000433472	10% Sucrose below Tc	1.03505	0.673932	10	0.125	-18.1737	5.63333	0.000151997	99.6909	-15.3564	4.48333	0.000200331	99.27	1500	10	0.235245	90.3204	Operational
Lyostar II	10% Sucrose below Tc	2-ml	0.000478132	10% Sucrose below Tc	1.03505	0.673932	10	0.15	-17.2948	5.38333	0.000162285	99.3777	-14.5152	4.33333	0.000213702	99.2931	1500	10	0.25114	94.9259	Operational
Lyostar II	10% Sucrose below Tc	2-ml	0.000520435	10% Sucrose below Tc	1.03505	0.673932	10	0.175	-16.5226	5.23333	0.000171669	100.145	-13.7842	4.23333	0.000225929	99.785	1500	10	0.265643	99.128	Operational
Lyostar II	10% Sucrose below Tc	2-ml	0.000560564	10% Sucrose below Tc	1.03505	0.673932	10	0.2	-15.847	5.08333	0.000180283	100.061	-13.1437	4.13333	0.000237193	99.4879	1500	10	0.278961	102.987	Operational
Lyostar II	10% Sucrose below Tc	2-ml	0.000598681	10% Sucrose below Tc	1.03505	0.673932	10	0.225	-15.2475	4.93333	0.000188233	99.241	-12.5718	4.08333	0.000247643	100.24	1500	10	0.291261	106.551	Operational
Lyostar II	10% Sucrose below Tc	2-ml	0.000634935	10% Sucrose below Tc	1.03505	0.673932	10	0.25	-14.7032	4.83333	0.000195607	99.1153	-12.0591	4.03333	0.000257396	100.539	1500	10	0.302679	109.859	Operational
Lyostar II	10% Sucrose below Tc	2-ml	0.000669459	10% Sucrose below Tc	1.03505	0.673932	10	0.275	-14.2049	4.78333	0.000202478	99.8979	-11.5942	3.98333	0.000266548	100.449	1500	10	0.313327	112.945	Operational
Lyostar II	10% Sucrose below Tc	2-ml	0.000702374	10% Sucrose below Tc	1.03505	0.673932	10	0.3	-13.7506	4.73333	0.000208902	100.351	-11.168	3.93333	0.00027518	100.021	1500	10	0.323295	115.833	Operational
Lyostar II	10% Sucrose below Tc	2-ml	0.000733789	10% Sucrose below Tc	1.03505	0.673932	10	0.325	-13.3363	4.63333	0.000214933	99.0583	-10.7768	3.88333	0.00028336	99.2999	1500	10	0.332664	118.547	Operational
[truncated: 6,285 more rows]

## Sheet: 2ml Comparison check
Lyostar II, 5% Mannitol, 2-ml, Fill of .673923
	Tsh	Pch (Torr)	Tpr (center)	Time (center)	Sublimation Rate Max (Center)	Tpr (edge)	Time (edge)	Sublimation Rate Max (edge)
[truncated: 403 more rows]

## Sheet: 10ml Results
Input Parameters									Output Parameters								Impact on Freeze Dryer Performance							Minimum controllable pressure
[truncated: 16,579 more rows]

[truncated: 3 more sheets: 10ml Comparison check, 20ml clear results, 20ml clear comparison]
